# Supplementary material for: 1,1′-(Butane-1,4-di­yl)bis­[2-(pyridin-2-yl)-1H-benzimidazole]
Source: Acta Crystallogr Sect E Struct Rep Online. 2012 Apr 18;68(Pt 5):o1434. doi: 10.1107/S1600536812015899 (PMC3344554; doi:10.1107/S1600536812015899)
Supplement: Supplementary file 2 [file e-68-o1434-Isup2.hkl]

# 
# h,k,l, Fc-squared, Fo-squared, sigma(Fo-squared) and status flag 
# 
data_I
_shelx_title ' TREF in P2(1)/n' 
_shelx_refln_list_code          4 
_shelx_F_calc_maximum      154.37 
_exptl_crystal_F_000       468.00 
_reflns_d_resolution_high  0.7266 
 
loop_ 
 _symmetry_equiv_pos_as_xyz 
 'x, y, z' 
 '-x+1/2, y+1/2, -z+1/2' 
 '-x, -y, -z' 
 'x-1/2, -y-1/2, z-1/2' 
 
_cell_length_a     6.5617 
_cell_length_b    13.9716 
_cell_length_c    12.3351 
_cell_angle_alpha  90.000 
_cell_angle_beta   96.466 
_cell_angle_gamma  90.000 
 
_shelx_F_squared_multiplier     1.000 
 
loop_ 
 _refln_index_h 
 _refln_index_k 
 _refln_index_l 
 _refln_F_squared_calc 
 _refln_F_squared_meas 
 _refln_F_squared_sigma 
 _refln_observed_status 
   2   0   0     2054.15     1982.72     41.59 o 
   4   0   0      643.19      680.60     35.42 o 
   6   0   0       42.11       44.44     10.97 o 
   8   0   0        2.58        0.00      6.86 o 
   1   1   0      944.46      894.13     21.02 o 
   2   1   0      396.61      368.35     18.28 o 
   3   1   0       46.61       68.27      7.07 o 
   4   1   0       33.26       27.38      5.20 o 
   5   1   0        4.87        3.49      5.37 o 
   6   1   0      217.92      246.17     19.95 o 
   7   1   0       20.48       27.88      8.28 o 
   8   1   0        1.43        9.03      6.83 o 
   0   2   0     1625.09     1566.16     21.71 o 
   1   2   0        7.63        4.88      6.34 o 
   2   2   0      153.80      155.22     11.14 o 
   3   2   0      106.27      107.00      9.09 o 
   4   2   0      159.04      152.62     12.40 o 
   5   2   0      114.69      129.39     10.61 o 
   6   2   0       34.31       48.21     12.80 o 
   7   2   0       22.65       25.94     13.54 o 
   8   2   0        0.00        0.93     14.40 o 
   1   3   0     3155.50     3209.96     34.87 o 
   2   3   0      747.98      708.10     19.87 o 
   3   3   0      170.95      200.75     10.31 o 
   4   3   0        6.34        6.74      2.00 o 
   5   3   0        0.27        3.63      3.45 o 
   6   3   0        0.62       10.97      9.48 o 
   7   3   0       57.01       67.87     18.17 o 
   8   3   0        5.61       12.87      9.77 o 
   0   4   0     3031.56     2844.86     41.13 o 
   1   4   0     4675.97     4678.69     43.95 o 
   2   4   0      360.28      358.21     17.30 o 
   3   4   0      180.86      207.26     10.72 o 
   4   4   0      137.53      137.71     10.04 o 
   5   4   0        0.02       -0.04      2.97 o 
   6   4   0       52.42       51.89     10.97 o 
   7   4   0       11.91       50.61     14.97 o 
   8   4   0       12.36       -1.60     12.91 o 
   1   5   0     1657.58     1679.60     27.97 o 
   2   5   0       13.15       30.00      4.93 o 
   3   5   0        1.47        2.06      2.59 o 
   4   5   0       71.20       66.67      7.43 o 
   5   5   0       15.72       10.24      3.57 o 
   6   5   0        7.05       -2.35      8.68 o 
   7   5   0       18.93       28.33     10.74 o 
   0   6   0     1275.27     1184.94     23.63 o 
   1   6   0      444.28      395.86     19.37 o 
   2   6   0     1772.29     1813.80     29.95 o 
   3   6   0       23.58       22.44      3.91 o 
   4   6   0        9.41       10.49      4.86 o 
   5   6   0        1.04        2.60      4.24 o 
   6   6   0        9.90        9.58      4.88 o 
   7   6   0       26.03       30.62     13.37 o 
   1   7   0      246.83      249.24     17.82 o 
   2   7   0        5.69        5.90      7.31 o 
   3   7   0        6.31        7.61      4.47 o 
   4   7   0        0.63        8.52      7.71 o 
   5   7   0        1.94        2.58      4.86 o 
   6   7   0       28.86       33.14      8.91 o 
   7   7   0       15.28       21.49      8.51 o 
   0   8   0       24.86       22.95      4.36 o 
   1   8   0       24.10       31.94      4.36 o 
   2   8   0       34.95       42.72      6.37 o 
   3   8   0      226.26      237.00     11.52 o 
   4   8   0       40.84       46.84     12.57 o 
   5   8   0       20.26       22.09     17.54 o 
   6   8   0       16.82       33.27      9.60 o 
   7   8   0        1.91        9.66      6.17 o 
   1   9   0      392.79      406.16     24.34 o 
   2   9   0       12.56       16.88      4.44 o 
   3   9   0       75.75       68.81      7.69 o 
   4   9   0       46.11       54.89      9.28 o 
   5   9   0       35.74       41.59     13.14 o 
   6   9   0       13.24        8.57      9.94 o 
   7   9   0        3.60       22.22      7.73 o 
   0  10   0       63.70       47.99      9.48 o 
   1  10   0       28.81       37.89      7.20 o 
   2  10   0       34.87       38.31      4.90 o 
   3  10   0        2.32        0.71      3.20 o 
   4  10   0       67.99       75.89     11.63 o 
   5  10   0       16.45       12.79      5.60 o 
   6  10   0        9.34        0.32      4.52 o 
   7  10   0        1.62       13.71     10.74 o 
   1  11   0       17.58       17.26      4.25 o 
   2  11   0       86.93       93.61      8.65 o 
   3  11   0       30.53       26.69      5.27 o 
   4  11   0        9.02        8.73      5.62 o 
   5  11   0        7.76       -2.02      8.11 o 
   6  11   0        3.43        1.78      5.27 o 
   0  12   0       94.15       80.54     17.77 o 
   1  12   0        1.21        2.47      3.27 o 
   2  12   0        7.19        1.04      4.00 o 
   3  12   0        5.31       11.29      4.10 o 
   4  12   0        4.65        4.02      4.48 o 
   5  12   0        0.72       -4.09      5.37 o 
   6  12   0        0.01       -5.82      5.82 o 
   1  13   0       14.70       17.83      4.35 o 
   2  13   0       20.75       21.14      5.60 o 
   3  13   0        1.39        4.50     12.68 o 
   4  13   0       16.41       12.29      6.04 o 
   5  13   0        9.83       10.87      6.54 o 
   6  13   0        0.00       -2.74      9.14 o 
   0  14   0       51.98       44.56     10.40 o 
   1  14   0        0.10        2.07      2.63 o 
   2  14   0       15.07       25.41      7.46 o 
   3  14   0       38.06       37.29      8.49 o 
   4  14   0        0.34        5.70      6.04 o 
   5  14   0        0.28       10.62      6.81 o 
   1  15   0       46.58       44.43      9.11 o 
   2  15   0        0.30       11.93      5.60 o 
   3  15   0       14.88       11.03      4.58 o 
   4  15   0        0.30      -10.88     20.39 o 
   5  15   0        0.13        5.94      9.94 o 
   0  16   0        3.84        9.14      6.51 o 
   1  16   0       29.40       34.41     10.00 o 
   2  16   0       14.75       14.24      6.62 o 
   3  16   0        4.58       -0.76      5.07 o 
   4  16   0        0.94       -9.03      9.03 o 
   1  17   0        2.02        5.37      6.78 o 
   2  17   0        1.10        0.19      4.35 o 
   3  17   0        4.47        3.43      6.51 o 
  -7   0   1        5.53        0.91      7.43 o 
  -5   0   1        2.32        6.17      4.80 o 
  -3   0   1      741.16      703.90     28.91 o 
  -1   0   1      321.43      302.88      9.37 o 
   1   0   1     3876.22     3487.44     27.19 o 
   3   0   1      103.70       77.01     10.85 o 
   5   0   1        0.01       -8.45      8.91 o 
   7   0   1        0.39       12.22      8.80 o 
  -8   1   1        0.17        4.40      6.05 o 
  -7   1   1        0.46       -2.88      5.94 o 
  -6   1   1        7.44        4.46      4.68 o 
  -5   1   1       10.31        3.69      2.88 o 
  -4   1   1        0.24       -1.53      2.68 o 
  -3   1   1      149.80      139.75     11.67 o 
  -2   1   1        5.39        2.40      2.74 o 
  -1   1   1       44.96       36.45      4.00 o 
   1   1   1       33.96       16.63      2.88 o 
   2   1   1      637.02      582.89     12.39 o 
   3   1   1       55.38       58.79      7.43 o 
   4   1   1      282.69      285.77     25.44 o 
   5   1   1      264.20      272.19     19.22 o 
   6   1   1      114.72      106.16     13.57 o 
   7   1   1        2.48        6.37     18.39 o 
   8   1   1        9.05        8.03      7.94 o 
  -8   2   1        5.63       12.57      6.60 o 
  -7   2   1       18.85       19.84      5.61 o 
  -6   2   1       25.25       23.76     10.05 o 
  -5   2   1        1.63        4.78      3.53 o 
  -4   2   1       27.89       31.07      4.43 o 
  -3   2   1      768.91      770.13     18.52 o 
  -2   2   1      115.17      110.73      7.40 o 
  -1   2   1     4647.87     4643.00     27.91 o 
   0   2   1     5833.75     5763.29     53.47 o 
   1   2   1     9080.03     8723.56     56.43 o 
   2   2   1      538.53      536.97     17.57 o 
   3   2   1      188.67      217.82      8.85 o 
   4   2   1        2.29       -0.04      2.37 o 
   5   2   1        3.45        3.22      1.33 o 
   6   2   1       15.81       14.79     15.42 o 
   7   2   1       48.71       37.28      9.03 o 
   8   2   1       18.59       46.24     11.66 o 
  -8   3   1        2.43        1.17      9.94 o 
  -7   3   1        4.34       29.59     12.68 o 
  -6   3   1       25.62       25.94      9.94 o 
  -5   3   1       37.17       29.54      3.58 o 
  -4   3   1       33.16       31.03      6.21 o 
  -3   3   1      600.79      670.11     17.80 o 
  -2   3   1     2040.57     2016.32     27.44 o 
  -1   3   1    23829.57    23489.61    120.19 o 
   0   3   1       52.45       47.75      3.11 o 
   1   3   1     7475.10     7267.34     45.80 o 
   2   3   1      146.67      169.19     10.29 o 
   3   3   1       87.51       87.70     10.28 o 
   4   3   1      100.98      115.59      6.10 o 
   5   3   1       15.88       19.19      9.60 o 
   6   3   1       37.20       59.75     15.54 o 
   7   3   1       11.91       12.20     16.57 o 
   8   3   1        2.64       14.28     10.85 o 
  -8   4   1        2.15       -6.74      6.74 o 
  -7   4   1       34.66       49.01     16.22 o 
  -6   4   1       38.97       73.01     16.79 o 
  -5   4   1        0.07       -0.15      3.38 o 
  -4   4   1       74.64       77.73      7.66 o 
  -3   4   1       20.03       12.75      2.54 o 
  -2   4   1       46.72       68.69      7.02 o 
  -1   4   1      820.43      863.53     41.02 o 
   0   4   1       98.43      105.88      4.33 o 
   1   4   1       17.21       23.52      3.30 o 
   2   4   1        2.09        5.77      2.99 o 
   3   4   1      229.32      209.08     13.65 o 
   4   4   1       46.25       47.70      5.39 o 
   5   4   1      491.87      452.83     13.50 o 
   6   4   1       22.63       24.29      3.90 o 
   7   4   1       31.56       15.65      7.65 o 
  -8   5   1       23.86       25.14      8.68 o 
  -7   5   1        6.60       -1.14      8.68 o 
  -6   5   1        0.00       -6.21     15.20 o 
  -5   5   1       50.31       36.43     10.11 o 
  -4   5   1      146.20      143.80     10.08 o 
  -3   5   1      154.38      157.44      9.38 o 
  -2   5   1      440.30      477.34     24.22 o 
  -1   5   1      262.46      282.72     10.70 o 
   0   5   1      508.31      485.42     10.82 o 
   1   5   1      256.51      224.24      9.57 o 
   2   5   1        0.00       -1.41      2.76 o 
   3   5   1        3.43        3.06      2.32 o 
   4   5   1      194.51      179.51     10.25 o 
   5   5   1       21.68       23.76      3.90 o 
   6   5   1        2.24       -2.62      5.57 o 
   7   5   1        8.50        4.34      6.97 o 
  -7   6   1        1.06       -3.66      8.11 o 
  -6   6   1        0.00       -5.08      5.30 o 
  -5   6   1        0.91       -2.82      4.55 o 
  -4   6   1        4.41        5.36      2.78 o 
  -3   6   1        7.98       17.26      4.37 o 
  -2   6   1     6221.86     6187.39     62.57 o 
  -1   6   1       16.17       15.45      3.36 o 
   0   6   1      220.77      233.72      8.29 o 
   1   6   1      218.97      219.35     11.03 o 
   2   6   1      918.64      982.00     23.31 o 
   3   6   1       58.50       63.18      7.11 o 
   4   6   1        2.42        7.80      7.31 o 
   5   6   1       35.28       27.33      4.69 o 
   6   6   1        0.71        3.19      4.56 o 
   7   6   1        1.26       -0.23      7.43 o 
  -7   7   1       17.33       33.12     10.10 o 
  -6   7   1        9.07        9.40      8.40 o 
  -5   7   1      135.95      135.00     14.97 o 
  -4   7   1        0.35        2.99      4.29 o 
  -3   7   1       18.35       12.45      5.01 o 
  -2   7   1     1301.39     1330.92     30.19 o 
  -1   7   1        0.60       -1.76      4.34 o 
   0   7   1        5.76       10.30      3.17 o 
   1   7   1        3.53        0.66      1.79 o 
   2   7   1        0.83        0.15      2.27 o 
   3   7   1        4.47        8.04      3.20 o 
   4   7   1      145.63      174.86     29.02 o 
   5   7   1        3.99       15.92      7.16 o 
   6   7   1        2.32       20.76     13.94 o 
   7   7   1       24.84       40.67     17.02 o 
  -7   8   1        4.00        5.37     13.54 o 
  -6   8   1        7.39       14.82      6.50 o 
  -5   8   1        0.17        7.81     11.08 o 
  -4   8   1        0.09       -5.41      5.41 o 
  -3   8   1       85.47       90.78      7.18 o 
  -2   8   1      333.23      313.85     13.29 o 
  -1   8   1      458.41      430.73     21.48 o 
   0   8   1       56.39       54.71      4.29 o 
   1   8   1       14.77       13.60      3.90 o 
   2   8   1        6.87        9.84      4.03 o 
   3   8   1       32.02       38.92      6.10 o 
   4   8   1       11.79       12.68      8.23 o 
   5   8   1        0.17        5.36     12.05 o 
   6   8   1        2.54        6.93     11.31 o 
   7   8   1        3.52       10.95      7.22 o 
  -7   9   1        1.36       13.55      7.28 o 
  -6   9   1        5.62       25.96     14.51 o 
  -5   9   1        1.86       -4.86      4.86 o 
  -4   9   1       23.90       22.31      6.19 o 
  -3   9   1      181.33      184.71     10.33 o 
  -2   9   1        8.29        9.24      2.86 o 
  -1   9   1       42.22       34.05      6.74 o 
   0   9   1        6.70        5.93      4.12 o 
   1   9   1        0.14       -3.25      3.94 o 
   2   9   1       61.33       61.62      7.19 o 
   3   9   1        0.76       -1.38      3.20 o 
   4   9   1       48.70       55.64     13.94 o 
   5   9   1        2.99       -0.34      5.48 o 
   6   9   1       18.03       32.33     12.00 o 
   7   9   1        0.78        3.00     11.37 o 
  -7  10   1        0.69       -1.94      7.08 o 
  -6  10   1        0.76       -0.82      7.08 o 
  -5  10   1       10.97        4.17      3.47 o 
  -4  10   1       77.24       62.17      8.17 o 
  -3  10   1      546.95      557.90     21.15 o 
  -2  10   1        0.25        3.09      2.60 o 
  -1  10   1        0.09        3.56      3.14 o 
   0  10   1        0.07       -0.31      3.01 o 
   1  10   1      172.56      161.12     13.23 o 
   2  10   1        7.00       10.37      3.79 o 
   3  10   1        7.80        9.39      3.27 o 
   4  10   1        3.23        1.26      7.94 o 
   5  10   1        8.71       11.31      8.34 o 
   6  10   1        8.26        8.45      8.45 o 
   7  10   1        0.24        5.14      8.57 o 
  -7  11   1        1.05        7.31      9.60 o 
  -6  11   1        9.44        6.84      5.04 o 
  -5  11   1        0.00       -5.21      5.21 o 
  -4  11   1      117.10      121.62     11.37 o 
  -3  11   1       18.79       18.38      4.45 o 
  -2  11   1        2.32       -4.32      4.32 o 
  -1  11   1       70.10       70.68      8.40 o 
   0  11   1        4.76        2.22      1.88 o 
   1  11   1        1.55        9.11      5.13 o 
   2  11   1       13.09       19.48      5.43 o 
   3  11   1       12.51       16.83      4.62 o 
   4  11   1        3.96        2.37      9.37 o 
   5  11   1        1.98        0.25     10.05 o 
   6  11   1       19.01       23.38     17.25 o 
  -6  12   1        0.45       -1.35     13.20 o 
  -5  12   1        0.43        2.77      5.29 o 
  -4  12   1       10.25        9.14      7.25 o 
  -3  12   1      109.95      126.14     11.06 o 
  -2  12   1       93.35       94.33      8.74 o 
  -1  12   1        5.22        7.39      4.34 o 
   0  12   1      289.66      274.31     21.65 o 
   1  12   1       32.40       21.46      6.05 o 
   2  12   1        0.97        0.69      4.04 o 
   3  12   1       12.18       10.03      5.54 o 
   4  12   1       22.48       30.73      8.34 o 
   5  12   1        5.32        0.24      6.63 o 
   6  12   1        0.06       -1.53      6.17 o 
  -6  13   1        0.01       -0.17      6.14 o 
  -5  13   1        4.20        5.43      5.03 o 
  -4  13   1        2.38       -1.12      4.23 o 
  -3  13   1       51.29       32.66      7.58 o 
  -2  13   1       17.39       21.47      5.05 o 
  -1  13   1       19.96       21.35      4.35 o 
   0  13   1       16.14        8.17      8.74 o 
   1  13   1        8.16        6.97      3.23 o 
   2  13   1       68.01       63.26      9.74 o 
   3  13   1        6.43       14.87      5.98 o 
   4  13   1        0.01        2.06      4.10 o 
   5  13   1        0.31       -5.77      5.77 o 
   6  13   1        2.99        8.45      8.11 o 
  -5  14   1        1.33        6.78      6.76 o 
  -4  14   1       12.60       20.89      8.06 o 
  -3  14   1        5.57       -3.64      5.13 o 
  -2  14   1       23.76       35.38      8.41 o 
  -1  14   1        0.11        0.46      3.21 o 
   0  14   1        7.04        5.33      3.37 o 
   1  14   1       31.08       39.06      8.70 o 
   2  14   1       10.86        2.60      3.81 o 
   3  14   1        4.38       -6.36      6.36 o 
   4  14   1        0.17        8.65      6.65 o 
   5  14   1        9.64       19.20      7.82 o 
  -5  15   1        1.92       25.48     15.31 o 
  -4  15   1        0.74       -8.45      8.45 o 
  -3  15   1        1.10        0.67      3.90 o 
  -2  15   1       18.13       25.50      9.25 o 
  -1  15   1       18.22       13.71      6.38 o 
   0  15   1        0.02        4.30      3.30 o 
   1  15   1        2.17        8.99      5.68 o 
   2  15   1        0.11        3.19      4.97 o 
   3  15   1        0.31       -3.63      4.56 o 
   4  15   1        0.02       13.75      5.85 o 
   5  15   1        2.23       17.82     11.08 o 
  -4  16   1        1.18       -1.71      9.71 o 
  -3  16   1        1.01        0.27      4.39 o 
  -2  16   1       11.08       10.39      9.08 o 
  -1  16   1       64.31       84.26     12.90 o 
   0  16   1       17.49       28.70      6.17 o 
   1  16   1        0.64       -3.96      3.96 o 
   2  16   1       17.54       30.58      8.48 o 
   3  16   1        0.05       -5.76      5.76 o 
   4  16   1        6.83      -11.65     11.65 o 
  -4  17   1        0.15        1.49      6.28 o 
  -3  17   1        0.01        0.34      5.14 o 
  -2  17   1       21.51       34.05      8.96 o 
  -1  17   1        0.27        7.76      5.57 o 
   0  17   1        1.32        8.57      4.52 o 
   1  17   1        4.62       11.77     10.85 o 
  -8   0   2        3.88       -2.74      7.43 o 
  -6   0   2       13.36       10.74      5.83 o 
  -4   0   2      872.30      991.36     38.27 o 
  -2   0   2      978.23      925.11     14.65 o 
   0   0   2    15531.28    14366.08     57.24 o 
   2   0   2       12.53       10.15      3.26 o 
   4   0   2        0.79        1.03      3.66 o 
   6   0   2       39.73       35.76     12.45 o 
  -8   1   2        0.29       -1.18      5.17 o 
  -7   1   2       75.29       81.37     12.99 o 
  -6   1   2        2.67        0.69      6.51 o 
  -5   1   2        2.32        1.63      2.62 o 
  -4   1   2       93.20       90.95      8.40 o 
  -3   1   2      135.16      157.92      5.49 o 
  -2   1   2        1.94        5.15      1.89 o 
  -1   1   2      808.50      774.74     20.11 o 
   0   1   2     1062.35     1090.22     17.17 o 
   1   1   2      302.57      288.23      6.85 o 
   2   1   2     1247.13     1209.50     18.97 o 
   3   1   2     1221.85     1194.94     20.83 o 
   4   1   2       78.41       80.11      5.75 o 
   5   1   2       25.49       17.36     10.91 o 
   6   1   2      279.26      321.07     23.39 o 
   7   1   2       15.52       18.04     10.05 o 
  -8   2   2        0.01       -1.99     19.48 o 
  -7   2   2        0.06        1.71      7.08 o 
  -6   2   2        0.34       -6.40      8.11 o 
  -5   2   2      158.83      172.31     11.38 o 
  -4   2   2      113.58       96.58      4.65 o 
  -3   2   2      472.30      438.93     13.25 o 
  -2   2   2       60.03       58.66      5.83 o 
  -1   2   2      234.14      206.79      5.69 o 
   0   2   2      508.99      476.84     11.86 o 
   1   2   2      170.27      169.01      8.50 o 
   2   2   2       19.02       18.67      2.87 o 
   3   2   2      754.99      791.10     19.90 o 
   4   2   2       30.85       34.02      4.23 o 
   5   2   2      242.85      226.17     19.31 o 
   6   2   2        2.34        1.57     10.28 o 
   7   2   2        1.35        7.33      6.86 o 
  -8   3   2       11.41        0.74     16.51 o 
  -7   3   2        3.70       10.28      9.71 o 
  -6   3   2       12.34       19.31      8.11 o 
  -5   3   2       17.57       19.42      3.68 o 
  -4   3   2      215.15      194.04     13.33 o 
  -3   3   2      707.60      726.13     17.76 o 
  -2   3   2        6.75        6.75      2.11 o 
  -1   3   2     3383.00     3393.14     33.57 o 
   0   3   2        0.17        0.23      2.97 o 
   1   3   2      149.82      160.50      7.46 o 
   2   3   2      160.64      166.93     10.74 o 
   3   3   2      129.43      136.87      7.69 o 
   4   3   2      135.78      132.86      9.19 o 
   5   3   2      124.72      141.43     20.45 o 
   6   3   2        0.76        1.34     11.25 o 
   7   3   2       27.94       22.12      7.21 o 
  -8   4   2        0.03       23.76     14.85 o 
  -7   4   2        0.30       28.45     13.37 o 
  -6   4   2        0.17        2.00      9.94 o 
  -5   4   2      314.93      330.33     16.06 o 
  -4   4   2       32.98       24.57      5.71 o 
  -3   4   2       18.28        6.23      4.02 o 
  -2   4   2      283.52      305.79     10.36 o 
  -1   4   2     9659.71     9744.21    134.07 o 
   0   4   2      373.67      349.56     10.06 o 
   1   4   2       43.94       44.40      4.40 o 
   2   4   2       72.96       76.37      7.99 o 
   3   4   2       33.28       41.65      6.66 o 
   4   4   2       13.24        9.72      2.46 o 
   5   4   2        0.00        0.73      1.96 o 
   6   4   2       70.60       72.25      7.34 o 
   7   4   2        0.71       -7.50     11.43 o 
  -8   5   2        3.75      -10.74     10.74 o 
  -7   5   2        1.95        0.00      7.08 o 
  -6   5   2       40.92       38.13     15.42 o 
  -5   5   2        0.25        2.44      4.38 o 
  -4   5   2      109.21      101.65      8.31 o 
  -3   5   2       19.61       16.84      3.30 o 
  -2   5   2      211.58      182.32     10.80 o 
  -1   5   2     1147.93     1234.85     16.89 o 
   0   5   2      159.99      151.11      6.78 o 
   1   5   2      173.82      180.28     17.99 o 
   2   5   2        2.08        0.75      2.05 o 
   3   5   2      416.12      432.69     23.25 o 
   4   5   2        5.32        5.84      2.84 o 
   5   5   2       31.47       35.72      4.88 o 
   6   5   2       31.76       26.39     10.05 o 
   7   5   2       10.85       14.74      7.54 o 
  -8   6   2        1.13        3.31      7.08 o 
  -7   6   2       10.34       14.05      8.34 o 
  -6   6   2        0.00       -3.98      4.61 o 
  -5   6   2       46.46       51.63      8.83 o 
  -4   6   2      203.96      190.61     11.69 o 
  -3   6   2       49.91       54.92     12.45 o 
  -2   6   2     1678.15     1698.53     34.53 o 
  -1   6   2       87.17       88.14      7.08 o 
   0   6   2       42.81       36.89      3.55 o 
   1   6   2      107.82       99.73      6.37 o 
   2   6   2      147.59      149.95      9.63 o 
   3   6   2       24.47       37.05      9.32 o 
   4   6   2      101.24      105.04     12.23 o 
   5   6   2        1.97        7.74      2.89 o 
   6   6   2        5.40        0.60      4.80 o 
   7   6   2        6.31       23.19     12.11 o 
  -7   7   2       15.50       22.87      8.04 o 
  -6   7   2        3.84        4.67      6.34 o 
  -5   7   2      178.34      197.43     16.69 o 
  -4   7   2      213.30      206.89     11.13 o 
  -3   7   2       49.78       38.60      5.25 o 
  -2   7   2        0.99        1.84      2.34 o 
  -1   7   2       32.14       31.58      4.57 o 
   0   7   2       65.95       79.43      5.59 o 
   1   7   2        3.11        4.03      2.51 o 
   2   7   2      258.05      258.77     16.10 o 
   3   7   2       35.23       38.19      5.04 o 
   4   7   2      396.12      432.34     24.88 o 
   5   7   2        0.00       -0.56      2.43 o 
   6   7   2        0.03        6.11      6.02 o 
   7   7   2        0.95        9.48     12.57 o 
  -7   8   2        1.71        2.44      8.57 o 
  -6   8   2        0.94        8.49     14.34 o 
  -5   8   2        0.00       -0.60      3.77 o 
  -4   8   2       19.15       14.74      3.55 o 
  -3   8   2      312.25      303.78     12.49 o 
  -2   8   2     1057.39     1067.12     20.56 o 
  -1   8   2      571.89      528.60     17.22 o 
   0   8   2       63.59       77.80      6.91 o 
   1   8   2        3.02        4.61      3.20 o 
   2   8   2       95.81       81.05     22.29 o 
   3   8   2       86.84       85.23     11.02 o 
   4   8   2       18.08       26.96     10.40 o 
   5   8   2       48.51       86.96     21.65 o 
   6   8   2        2.00       20.16      8.03 o 
   7   8   2        5.11       17.50      8.89 o 
  -7   9   2        3.51        7.93      6.19 o 
  -6   9   2        0.87        0.60      4.94 o 
  -5   9   2        0.96       -1.37      4.74 o 
  -4   9   2       61.22       59.46      8.01 o 
  -3   9   2     1131.63     1104.39     24.29 o 
  -2   9   2       18.95       36.23      4.35 o 
  -1   9   2      263.41      259.60     11.26 o 
   0   9   2        0.13        5.79      2.85 o 
   1   9   2      233.94      235.33     11.67 o 
   2   9   2       16.35       11.97      6.01 o 
   3   9   2        9.13       11.44      5.11 o 
   4   9   2        8.83        4.11      5.71 o 
   5   9   2       20.15       25.94     10.74 o 
   6   9   2        4.22       11.20     10.63 o 
   7   9   2        0.44       25.14     12.80 o 
  -7  10   2        1.01        2.40      5.37 o 
  -6  10   2        8.43       11.16      4.77 o 
  -5  10   2        1.04       -1.95      5.16 o 
  -4  10   2      120.35      110.62     10.17 o 
  -3  10   2      465.97      472.13     16.38 o 
  -2  10   2       28.35       27.95      3.84 o 
  -1  10   2       29.33       32.68      4.98 o 
   0  10   2        3.26        4.60      2.74 o 
   1  10   2      178.85      165.48      9.04 o 
   2  10   2       40.19       48.49      8.44 o 
   3  10   2       23.18       15.83      4.95 o 
   4  10   2       16.78       24.45     10.17 o 
   5  10   2       12.20       18.28     10.05 o 
   6  10   2        1.67        5.26      9.25 o 
  -7  11   2        2.99        5.48      8.45 o 
  -6  11   2        2.17       -1.72      5.14 o 
  -5  11   2       11.44       10.45      4.60 o 
  -4  11   2       12.34       10.65      4.71 o 
  -3  11   2       75.53       79.72      8.23 o 
  -2  11   2        4.67        0.08      3.10 o 
  -1  11   2       87.98       78.79      7.07 o 
   0  11   2       27.11       30.23      4.60 o 
   1  11   2       23.12        2.89      6.57 o 
   2  11   2       21.53       17.58      4.58 o 
   3  11   2        8.04        1.26      3.31 o 
   4  11   2        0.00       -0.88      5.83 o 
   5  11   2       15.88       12.96     11.43 o 
   6  11   2        4.77        5.14      8.23 o 
  -6  12   2        2.29       -1.94      5.47 o 
  -5  12   2        4.74        4.98      5.77 o 
  -4  12   2       41.66       44.30     10.29 o 
  -3  12   2        1.70        2.97      3.18 o 
  -2  12   2       46.33       44.70      6.16 o 
  -1  12   2       30.63       31.56      5.52 o 
   0  12   2       13.50       23.53      3.93 o 
   1  12   2        3.53        9.26     13.20 o 
   2  12   2        0.24       -3.84      3.84 o 
   3  12   2        4.74        8.29      7.03 o 
   4  12   2        1.75       -3.34      4.28 o 
   5  12   2       18.04       21.97      7.79 o 
   6  12   2        0.14       -2.63      8.57 o 
  -6  13   2        0.10        8.57      7.11 o 
  -5  13   2       13.96        9.05      5.59 o 
  -4  13   2      115.65      114.83     15.47 o 
  -3  13   2        3.35       -4.45      6.11 o 
  -2  13   2       53.17       57.98      7.12 o 
  -1  13   2        4.57       26.28     11.20 o 
   0  13   2       38.62       53.20      9.93 o 
   1  13   2       11.75        9.37      5.48 o 
   2  13   2       10.11        6.05      6.97 o 
   3  13   2       11.37        9.52      4.24 o 
   4  13   2        0.01        0.85      3.59 o 
   5  13   2        3.09       12.66      6.80 o 
   6  13   2        0.09      -10.74     10.74 o 
  -5  14   2        1.63        8.36     12.40 o 
  -4  14   2       71.27       55.26     11.19 o 
  -3  14   2        0.74       -4.94      4.94 o 
  -2  14   2       21.17       29.27      8.56 o 
  -1  14   2        0.35       14.74      9.03 o 
   0  14   2       17.83       17.32      6.21 o 
   1  14   2       22.01       24.53      7.32 o 
   2  14   2       53.77       46.47      8.69 o 
   3  14   2        8.53        7.46      5.26 o 
   4  14   2        0.07        4.31      7.60 o 
   5  14   2        6.09        9.37      7.43 o 
  -5  15   2        1.49       -8.80      8.80 o 
  -4  15   2        1.90        0.30      5.00 o 
  -3  15   2        0.81        0.05      5.23 o 
  -2  15   2       27.75       42.00     10.00 o 
  -1  15   2        9.14       19.01      7.72 o 
   0  15   2        8.72        6.87      6.86 o 
   1  15   2        5.24       11.66      5.19 o 
   2  15   2        1.70        6.46      4.48 o 
   3  15   2        5.52       -4.28      5.09 o 
   4  15   2        0.09       11.57      6.10 o 
   5  15   2        3.96        5.94      8.23 o 
  -4  16   2        1.80       -0.34      7.65 o 
  -3  16   2        1.44       -2.03      5.37 o 
  -2  16   2        0.47        6.94      6.17 o 
  -1  16   2        0.01        6.87     15.02 o 
   0  16   2        0.00       10.04      6.18 o 
   1  16   2        1.86        5.83      7.31 o 
   2  16   2        4.54       -0.80      8.00 o 
   3  16   2        1.00       13.94     11.43 o 
  -4  17   2        0.06        6.51     10.05 o 
  -3  17   2        0.31       -0.91      8.23 o 
  -2  17   2        0.16        1.51      7.88 o 
  -1  17   2        6.17       14.99      6.37 o 
   0  17   2       15.03       25.55      8.63 o 
   1  17   2        9.51       16.45      8.91 o 
  -2  18   2        5.57       13.48      8.11 o 
  -1  18   2       33.22       21.71     11.77 o 
  -7   0   3       32.85       11.77      5.48 o 
  -5   0   3       18.60       18.39      6.86 o 
  -3   0   3      130.05      127.05     10.40 o 
  -1   0   3      196.10      219.48      7.23 o 
   1   0   3     1662.12     1588.80     37.81 o 
   3   0   3      179.66      164.12      9.67 o 
   5   0   3       35.12       41.24     11.77 o 
   7   0   3       16.03       27.53     12.91 o 
  -8   1   3        0.31       -5.36     11.25 o 
  -7   1   3        1.71       -2.75      8.34 o 
  -6   1   3      345.75      366.98     17.52 o 
  -5   1   3        2.84        4.50      3.41 o 
  -4   1   3      101.60       88.45      7.71 o 
  -3   1   3      169.08      159.23      7.55 o 
  -2   1   3      723.60      735.40     10.04 o 
  -1   1   3      132.97      123.27      5.29 o 
   0   1   3     1707.22     1632.20     13.60 o 
   1   1   3      158.98      137.28      4.78 o 
   2   1   3      377.70      342.04      8.23 o 
   3   1   3      124.92      151.01      8.28 o 
   4   1   3       94.57       94.31      5.85 o 
   5   1   3      117.63      133.94     14.05 o 
   6   1   3       52.97       59.50     10.74 o 
   7   1   3        0.00       -1.26      6.89 o 
  -8   2   3        4.69        0.56     13.54 o 
  -7   2   3        2.95       -3.88      7.65 o 
  -6   2   3        5.33        3.22      5.00 o 
  -5   2   3        0.90       -2.96      2.96 o 
  -4   2   3      359.85      325.48      7.31 o 
  -3   2   3      331.60      348.92      9.17 o 
  -2   2   3      117.11      118.60      5.46 o 
  -1   2   3      272.12      279.70      8.54 o 
   0   2   3       57.03       56.68      2.73 o 
   1   2   3     1879.56     1902.30     21.60 o 
   2   2   3        0.72        2.59      1.73 o 
   3   2   3      169.34      172.19     10.36 o 
   4   2   3        5.29        8.94      2.48 o 
   5   2   3      125.67      149.51      9.08 o 
   6   2   3        4.40        2.52      6.97 o 
   7   2   3       24.02       20.44     14.28 o 
  -8   3   3        1.25       14.17     12.68 o 
  -7   3   3        9.05       -3.88      5.37 o 
  -6   3   3      133.08      140.65     14.06 o 
  -5   3   3      310.97      285.67     19.63 o 
  -4   3   3       23.67       28.08      3.30 o 
  -3   3   3      493.40      477.04     13.63 o 
  -2   3   3        2.77        2.23      1.78 o 
  -1   3   3     1136.98     1127.76     12.41 o 
   0   3   3      141.62      137.53      6.42 o 
   1   3   3      133.61      128.12      7.29 o 
   2   3   3      595.20      602.98     16.05 o 
   3   3   3        9.56       15.54      3.99 o 
   4   3   3      153.67      140.31      8.11 o 
   5   3   3      100.41       93.34      8.79 o 
   6   3   3        1.35       -0.40      3.86 o 
   7   3   3        0.46       -6.92      7.19 o 
  -8   4   3        6.34        2.97      9.60 o 
  -7   4   3       19.46       38.85     14.62 o 
  -6   4   3       88.39       66.53     16.22 o 
  -5   4   3        8.67       15.40      2.17 o 
  -4   4   3       19.71       36.72     20.22 o 
  -3   4   3       28.51       37.91      7.77 o 
  -2   4   3       38.69       35.28      5.82 o 
  -1   4   3      563.65      599.30     15.03 o 
   0   4   3       15.25       15.65      3.33 o 
   1   4   3       84.51       84.00      6.31 o 
   2   4   3      244.32      258.65     12.01 o 
   3   4   3      491.35      516.06     16.84 o 
   4   4   3        4.57        4.14      2.74 o 
   5   4   3      164.06      159.50     10.08 o 
   6   4   3        2.24       -0.66      2.40 o 
   7   4   3        6.81        3.70      4.93 o 
  -8   5   3        0.07      -14.97     14.97 o 
  -7   5   3        0.45      -10.28     10.28 o 
  -6   5   3        1.48       -3.48      3.48 o 
  -5   5   3        0.24       -1.57      4.59 o 
  -4   5   3      210.33      206.51     14.45 o 
  -3   5   3        0.31       -0.56      3.60 o 
  -2   5   3      130.16      155.59      9.50 o 
  -1   5   3      121.70      121.67     13.20 o 
   0   5   3       20.07       21.72      4.10 o 
   1   5   3       63.40       77.42      6.40 o 
   2   5   3      215.54      217.14     11.46 o 
   3   5   3        0.00        0.01      2.88 o 
   4   5   3      449.94      482.89     17.99 o 
   5   5   3       22.08       24.76      5.64 o 
   6   5   3        0.02       -1.67      2.96 o 
   7   5   3       22.01        9.70      6.91 o 
  -8   6   3        3.93        4.46      7.31 o 
  -7   6   3        1.56       -1.49      7.31 o 
  -6   6   3        4.50        1.81      4.23 o 
  -5   6   3       95.62      122.05     10.07 o 
  -4   6   3       10.44        9.11      4.34 o 
  -3   6   3       40.98       43.77     11.77 o 
  -2   6   3     1249.73     1349.64     29.39 o 
  -1   6   3       91.62       95.29      4.25 o 
   0   6   3       33.32       38.19      3.11 o 
   1   6   3      358.37      372.84     17.65 o 
   2   6   3       37.24       43.09      5.40 o 
   3   6   3       79.85       93.54      7.56 o 
   4   6   3       56.23       74.95     11.77 o 
   5   6   3        2.39        6.06      3.18 o 
   6   6   3        4.43       18.17      7.04 o 
   7   6   3       17.77       47.87     15.65 o 
  -8   7   3        0.09        9.83     11.65 o 
  -7   7   3        0.67        5.12      5.55 o 
  -6   7   3       24.48       28.30      7.47 o 
  -5   7   3       51.73       67.89      8.25 o 
  -4   7   3      155.83      172.53     16.80 o 
  -3   7   3        2.04        1.10      2.29 o 
  -2   7   3     1842.12     1880.71     30.21 o 
  -1   7   3       89.40       74.63      5.03 o 
   0   7   3      506.24      514.27     12.70 o 
   1   7   3        0.54        0.06      2.10 o 
   2   7   3      169.65      192.87     11.76 o 
   3   7   3       12.26       12.38      5.17 o 
   4   7   3      120.61       86.26     16.79 o 
   5   7   3       13.44       18.02      4.14 o 
   6   7   3        0.25        3.42      6.35 o 
   7   7   3        0.32       27.19     13.94 o 
  -7   8   3        0.38        1.72      5.05 o 
  -6   8   3       20.08        3.99      6.00 o 
  -5   8   3       13.73        7.49      5.14 o 
  -4   8   3       48.59       50.26      6.56 o 
  -3   8   3        8.50       11.27      2.85 o 
  -2   8   3      319.52      366.33     11.27 o 
  -1   8   3        0.82       -0.92      1.56 o 
   0   8   3      326.10      347.64     11.46 o 
   1   8   3       54.17       58.28      5.13 o 
   2   8   3        5.48       13.29      4.20 o 
   3   8   3       33.43       46.50     11.88 o 
   4   8   3       22.74       17.59      7.54 o 
   5   8   3       54.60       61.97      9.51 o 
   6   8   3        2.08        7.92      5.89 o 
  -7   9   3        0.41        4.13      5.81 o 
  -6   9   3        0.01        2.73      4.06 o 
  -5   9   3        0.60        1.74      8.05 o 
  -4   9   3       37.59       45.37     10.91 o 
  -3   9   3       58.51       66.11      5.89 o 
  -2   9   3        1.67        3.07      2.84 o 
  -1   9   3       32.02       35.30      4.07 o 
   0   9   3      136.77      144.79      7.44 o 
   1   9   3      207.59      224.58     10.31 o 
   2   9   3        0.62       -3.02      4.77 o 
   3   9   3      366.85      373.72     33.59 o 
   4   9   3       18.12        3.88      4.68 o 
   5   9   3        8.57        8.57      9.48 o 
   6   9   3        0.00        6.06      8.80 o 
  -7  10   3        3.08        6.40      8.11 o 
  -6  10   3        9.90        5.71      5.22 o 
  -5  10   3        8.43        1.15      4.16 o 
  -4  10   3       47.17       52.21      7.01 o 
  -3  10   3      408.57      391.99     14.47 o 
  -2  10   3        1.68       -2.70      2.94 o 
  -1  10   3       24.46        8.39      4.80 o 
   0  10   3        0.00        4.27      2.35 o 
   1  10   3      116.58      122.93      7.78 o 
   2  10   3       53.11       46.96     11.54 o 
   3  10   3       10.06        6.07      5.83 o 
   4  10   3        0.13       -3.31      5.60 o 
   5  10   3        0.38       -0.57      8.00 o 
   6  10   3        0.64       -9.83      9.83 o 
  -7  11   3        0.04        2.86      8.68 o 
  -6  11   3        1.76        1.02      4.84 o 
  -5  11   3        0.41        2.22      6.51 o 
  -4  11   3       27.33       27.37      5.68 o 
  -3  11   3       58.00       57.92      6.99 o 
  -2  11   3      180.60      172.47      9.03 o 
  -1  11   3       12.57       15.77      9.03 o 
   0  11   3      101.30      100.22      7.11 o 
   1  11   3        1.37       -3.52      3.52 o 
   2  11   3       20.52       18.62      8.11 o 
   3  11   3        1.21        0.14      4.23 o 
   4  11   3       43.95       39.88      8.81 o 
   5  11   3        0.02        5.14      6.28 o 
   6  11   3        5.92       11.54      9.94 o 
  -7  12   3        6.04        0.80      7.54 o 
  -6  12   3        0.73        8.92      6.45 o 
  -5  12   3        3.91       17.09      7.14 o 
  -4  12   3       83.56       88.66     13.47 o 
  -3  12   3      169.28      164.00     11.33 o 
  -2  12   3       20.79       24.82      4.14 o 
  -1  12   3       80.48       73.92     14.97 o 
   0  12   3       28.59       29.23      4.81 o 
   1  12   3        2.05        1.08      3.00 o 
   2  12   3       24.73       25.04      6.52 o 
   3  12   3       35.42       32.49      7.63 o 
   4  12   3        1.54        0.20      6.74 o 
   5  12   3        0.18        1.44     12.00 o 
   6  12   3        1.44      -11.08     11.08 o 
  -6  13   3        1.67       -2.40      8.11 o 
  -5  13   3       24.34       30.50      9.22 o 
  -4  13   3       19.32       11.16      5.88 o 
  -3  13   3       30.52       33.20      8.20 o 
  -2  13   3       48.21       57.27     10.08 o 
  -1  13   3        0.21        5.14      8.91 o 
   0  13   3       28.73       26.58      4.79 o 
   1  13   3       12.08       11.54      8.23 o 
   2  13   3        9.16        2.77      5.83 o 
   3  13   3        0.25        7.08      4.70 o 
   4  13   3       11.00        1.36      8.28 o 
   5  13   3        0.76       -1.01      4.25 o 
   6  13   3        5.35       -6.06      7.31 o 
  -5  14   3       10.92       28.99     13.02 o 
  -4  14   3        2.22        2.33      4.58 o 
  -3  14   3       13.06        6.39      4.50 o 
  -2  14   3       16.00       17.11      7.24 o 
  -1  14   3       22.60       27.88      9.94 o 
   0  14   3        2.73        8.05      5.66 o 
   1  14   3        0.28        0.00      6.86 o 
   2  14   3       33.77       34.38      6.78 o 
   3  14   3        0.16        5.74      9.48 o 
   4  14   3       11.48        9.91      5.76 o 
   5  14   3        5.69        4.57      7.20 o 
  -5  15   3       28.15       17.73      6.12 o 
  -4  15   3        6.27       -7.52      8.40 o 
  -3  15   3        0.29        0.85      8.74 o 
  -2  15   3        6.49       14.36      6.98 o 
  -1  15   3       13.12       31.39      8.91 o 
   0  15   3        0.02        5.92      6.37 o 
   1  15   3        6.61        6.17      8.34 o 
   2  15   3        0.76        9.60      9.37 o 
   3  15   3        8.42       -3.14      9.71 o 
  -4  16   3        5.15        1.49      7.88 o 
  -3  16   3        0.67        3.78      6.23 o 
  -2  16   3        5.31       14.54      8.15 o 
  -1  16   3       72.19       69.64     10.36 o 
   0  16   3        2.74        0.88      4.31 o 
   1  16   3       11.43        7.08      6.28 o 
   2  16   3        0.60        2.06      6.97 o 
  -3  17   3        1.15       10.63     10.97 o 
  -2  17   3        0.06       13.78     10.17 o 
  -1  17   3        5.87        9.76      5.56 o 
   0  17   3        5.08        5.64      8.57 o 
   1  17   3        0.00       10.05     10.05 o 
  -2  18   3        0.10        4.00     11.43 o 
  -1  18   3        5.24        0.23      6.74 o 
  -8   0   4        0.65       -2.51      6.63 o 
  -6   0   4        1.88       -0.46      3.77 o 
  -4   0   4      433.13      438.38     21.94 o 
  -2   0   4      456.71      464.49     15.53 o 
   0   0   4      165.81      173.50      5.31 o 
   2   0   4      674.69      689.20     16.94 o 
   4   0   4        0.52       -0.39      2.83 o 
   6   0   4        3.15        3.31      8.11 o 
  -8   1   4        0.62       -4.44      5.61 o 
  -7   1   4       90.62       94.49     18.74 o 
  -6   1   4        0.82        6.80      5.43 o 
  -5   1   4      105.24      100.02      9.11 o 
  -4   1   4      211.29      226.18      8.40 o 
  -3   1   4       11.67       12.86      1.74 o 
  -2   1   4      314.93      311.71      5.14 o 
  -1   1   4      785.90      815.17     11.59 o 
   0   1   4      136.70      145.34      3.70 o 
   1   1   4        3.75        5.06      1.27 o 
   2   1   4     1499.73     1479.81     16.18 o 
   3   1   4        4.74        2.96      1.95 o 
   4   1   4       13.64       11.94      3.95 o 
   5   1   4       30.83       24.31      4.65 o 
   6   1   4       83.97      100.21     14.09 o 
   7   1   4        0.78        5.28      6.52 o 
  -8   2   4       10.30        7.31      6.08 o 
  -7   2   4        2.99       11.31      8.91 o 
  -6   2   4       54.71       50.22      6.44 o 
  -5   2   4       27.77       19.49      6.39 o 
  -4   2   4       21.85       19.74      2.10 o 
  -3   2   4        1.29        1.62      1.08 o 
  -2   2   4       59.64       57.14      3.46 o 
  -1   2   4        0.58        0.18      1.19 o 
   0   2   4      171.74      178.42      5.30 o 
   1   2   4        0.78       -0.98      1.52 o 
   2   2   4        8.17        5.30      2.11 o 
   3   2   4       99.78       92.94      5.90 o 
   4   2   4       13.76       11.09      4.84 o 
   5   2   4       28.67       25.16      4.52 o 
   6   2   4       12.90       13.80     13.20 o 
   7   2   4        7.57        9.66      6.74 o 
  -8   3   4       29.52       57.01     17.82 o 
  -7   3   4       10.60       16.11      8.45 o 
  -6   3   4       12.10       14.85      3.91 o 
  -5   3   4       99.99       97.88      4.91 o 
  -4   3   4        3.68        2.24      1.18 o 
  -3   3   4        1.19        0.49      1.49 o 
  -2   3   4      248.56      261.81      8.50 o 
  -1   3   4      252.63      291.84      6.86 o 
   0   3   4       34.07       33.95      2.55 o 
   1   3   4      477.48      474.26     11.05 o 
   2   3   4        0.30       -0.01      2.04 o 
   3   3   4       34.38       25.77      3.78 o 
   4   3   4       31.53       29.28      4.76 o 
   5   3   4      104.86      107.24      8.64 o 
   6   3   4       59.15       69.80      7.34 o 
   7   3   4        6.44        4.65      9.31 o 
  -8   4   4       12.20       63.64     18.28 o 
  -7   4   4       11.82       23.99     11.65 o 
  -6   4   4        0.17        3.21      3.20 o 
  -5   4   4      313.29      318.73     18.90 o 
  -4   4   4        0.47        0.94      1.97 o 
  -3   4   4        0.60        7.77      3.10 o 
  -2   4   4        5.16        7.10      2.54 o 
  -1   4   4      578.56      597.72     11.54 o 
   0   4   4      658.06      622.93     11.24 o 
   1   4   4       20.17       22.94      2.73 o 
   2   4   4      366.11      400.81     12.99 o 
   3   4   4       21.65       19.25      3.73 o 
   4   4   4        4.94        7.35      3.15 o 
   5   4   4       31.21       31.57      6.34 o 
   6   4   4        6.56        6.64      2.97 o 
   7   4   4        0.00       -5.06     10.00 o 
  -8   5   4       24.36       17.48     10.28 o 
  -7   5   4        6.67       -4.57      5.94 o 
  -6   5   4        8.56       11.47      5.15 o 
  -5   5   4        1.25        1.92      2.18 o 
  -4   5   4      100.53       88.88     13.54 o 
  -3   5   4        6.22       13.75      4.01 o 
  -2   5   4      136.60      141.16      8.35 o 
  -1   5   4      381.08      415.08     13.07 o 
   0   5   4        4.85        5.79      2.40 o 
   1   5   4       58.35       59.85      7.20 o 
   2   5   4      176.64      180.12      9.41 o 
   3   5   4       15.62       22.16      3.21 o 
   4   5   4       52.58       60.98      7.12 o 
   5   5   4       20.87       11.91      3.47 o 
   6   5   4       37.80       40.81      7.36 o 
   7   5   4        0.02        2.81      5.06 o 
  -8   6   4        4.45      -10.40     10.40 o 
  -7   6   4        1.02       -6.74      7.65 o 
  -6   6   4       17.24       12.33      7.03 o 
  -5   6   4      141.88      131.45      8.74 o 
  -4   6   4        3.38        1.90      6.06 o 
  -3   6   4       41.16       81.23     12.45 o 
  -2   6   4      321.74      336.14     14.18 o 
  -1   6   4       12.94        6.49      2.98 o 
   0   6   4      217.79      228.68     13.54 o 
   1   6   4      424.27      444.10     14.04 o 
   2   6   4      432.88      436.95     15.35 o 
   3   6   4        2.65        5.20      3.06 o 
   4   6   4       95.22       77.40     12.37 o 
   5   6   4       18.81        8.24      4.91 o 
   6   6   4        1.93       14.62     11.31 o 
   7   6   4        0.14        0.65     11.43 o 
  -8   7   4        7.18        6.97      8.80 o 
  -7   7   4        5.25        1.93      4.07 o 
  -6   7   4       15.88       23.99      5.55 o 
  -5   7   4       99.25       80.11      9.09 o 
  -4   7   4       24.83       32.89      5.95 o 
  -3   7   4        3.89        2.61      6.40 o 
  -2   7   4      173.68      168.14     13.77 o 
  -1   7   4      180.76      189.06     11.22 o 
   0   7   4        5.53        8.28      3.14 o 
   1   7   4        3.93        3.27      3.12 o 
   2   7   4        0.60       -0.71      2.25 o 
   3   7   4        3.92        2.06      5.37 o 
   4   7   4      223.09      215.01     16.22 o 
   5   7   4       18.54       43.66     11.64 o 
   6   7   4       14.19       22.14      8.87 o 
  -8   8   4        1.85       29.59     14.51 o 
  -7   8   4        3.33        4.70      4.83 o 
  -6   8   4       14.21       -0.07      4.31 o 
  -5   8   4        0.42        1.99      4.08 o 
  -4   8   4       48.49       53.10      8.87 o 
  -3   8   4       15.80       15.90      2.66 o 
  -2   8   4       60.66       68.06      5.33 o 
  -1   8   4       47.81       69.41      6.68 o 
   0   8   4      127.69      131.58      5.89 o 
   1   8   4       33.80       25.92      4.29 o 
   2   8   4       33.18       38.02      7.87 o 
   3   8   4      233.02      218.45     25.94 o 
   4   8   4       27.42       36.91      7.74 o 
   5   8   4       38.82       36.45     13.48 o 
   6   8   4        1.18       -0.91      5.94 o 
  -7   9   4        3.99       18.75      7.69 o 
  -6   9   4        6.17       11.28      4.46 o 
  -5   9   4        0.89        1.49      7.37 o 
  -4   9   4       13.38       14.77      3.88 o 
  -3   9   4       20.30       19.66      3.26 o 
  -2   9   4        3.52       -1.28      2.90 o 
  -1   9   4        1.33        4.14      6.80 o 
   0   9   4       84.88       84.15      5.31 o 
   1   9   4        8.85        6.22      2.48 o 
   2   9   4        0.32       -7.54      7.54 o 
   3   9   4        6.28        9.71      6.51 o 
   4   9   4        0.08       -9.14      9.14 o 
   5   9   4        0.01       10.63      8.34 o 
   6   9   4        0.79        5.94      8.57 o 
  -7  10   4        3.99        2.29      6.40 o 
  -6  10   4        2.70       -1.17      3.95 o 
  -5  10   4        0.38       -2.72      4.36 o 
  -4  10   4       72.50       78.17      8.47 o 
  -3  10   4      540.70      494.52     15.18 o 
  -2  10   4       41.60       39.89      3.63 o 
  -1  10   4       25.43       31.30     10.85 o 
   0  10   4      122.22      115.50      7.40 o 
   1  10   4       57.27       59.31      6.08 o 
   2  10   4        5.06        1.26      5.37 o 
   3  10   4       42.59       35.76     10.97 o 
   4  10   4        0.55        7.43      7.43 o 
   5  10   4        1.01      -11.88     11.88 o 
   6  10   4        3.13       -4.46      6.63 o 
  -7  11   4        1.76        3.43      7.08 o 
  -6  11   4        2.93        1.97      6.34 o 
  -5  11   4        0.19        7.44      5.00 o 
  -4  11   4        3.89        6.86     13.20 o 
  -3  11   4        4.87        2.70      2.75 o 
  -2  11   4       11.43        9.97      1.89 o 
  -1  11   4        3.25       23.99     11.08 o 
   0  11   4       20.98       27.11      3.98 o 
   1  11   4      179.07      172.93     10.59 o 
   2  11   4        0.01       -1.03      6.17 o 
   3  11   4      249.60      261.34     19.49 o 
   4  11   4       25.10       14.85      9.48 o 
   5  11   4        2.47       10.40      9.37 o 
  -6  12   4        0.11       -1.12      4.56 o 
  -5  12   4        0.94        6.41      5.04 o 
  -4  12   4       17.51       20.15      7.47 o 
  -3  12   4       56.50       50.21      9.37 o 
  -2  12   4        5.39        6.15      2.87 o 
  -1  12   4        4.54       16.15      5.36 o 
   0  12   4      112.53      107.97     13.53 o 
   1  12   4        1.88        1.09      4.40 o 
   2  12   4      235.42      227.02     29.13 o 
   3  12   4        4.03       -2.03      3.19 o 
   4  12   4       14.81       18.64      6.49 o 
   5  12   4        8.73        6.43      7.88 o 
  -6  13   4        3.95        7.20      7.31 o 
  -5  13   4        8.64       17.42      8.34 o 
  -4  13   4      146.99      145.22     17.34 o 
  -3  13   4        0.25        1.33      5.24 o 
  -2  13   4       23.02       22.27      6.93 o 
  -1  13   4        9.00       13.62      6.33 o 
   0  13   4       35.76       39.04      8.58 o 
   1  13   4       41.85       43.37     12.11 o 
   2  13   4        2.54        2.51      8.34 o 
   3  13   4       11.28       14.63      5.70 o 
   4  13   4        1.41        4.71      5.20 o 
   5  13   4        0.75        1.37      6.17 o 
  -5  14   4        4.85        2.12      7.10 o 
  -4  14   4       93.27       84.16     13.09 o 
  -3  14   4        8.18        5.68      5.34 o 
  -2  14   4       39.73       42.14      9.68 o 
  -1  14   4       15.02       17.11      6.78 o 
   0  14   4       27.06       33.95      8.88 o 
   1  14   4        8.17        7.43      7.43 o 
   2  14   4       38.02       35.21      7.65 o 
   3  14   4       20.15       26.51      7.69 o 
   4  14   4        0.09        7.37      5.90 o 
  -5  15   4        2.79       15.08     10.28 o 
  -4  15   4       17.22       36.17      9.09 o 
  -3  15   4        0.20       -1.47      5.62 o 
  -2  15   4        0.40       -0.19      5.62 o 
  -1  15   4       40.53       47.21     10.97 o 
   0  15   4       14.77       18.57      8.05 o 
   1  15   4       12.28       12.11     10.28 o 
   2  15   4        4.44        0.69      6.97 o 
   3  15   4        0.01       -2.51      7.77 o 
  -4  16   4        3.26       -2.43      6.68 o 
  -3  16   4        6.36        9.93      6.68 o 
  -2  16   4        3.38        9.76     14.51 o 
  -1  16   4        0.00        5.12      5.98 o 
   0  16   4       25.65       22.95      7.58 o 
   1  16   4        9.50       15.20     10.05 o 
   2  16   4        8.41       -2.40      7.65 o 
  -3  17   4        0.08        1.83      8.23 o 
  -2  17   4        0.68        1.46      6.28 o 
  -1  17   4        4.06        5.02      4.47 o 
   0  17   4       19.40       20.93      7.85 o 
  -2  18   4        2.54        5.37      7.43 o 
  -1  18   4        4.94        0.34      7.43 o 
  -7   0   5      227.39      247.81     29.93 o 
  -5   0   5        4.52       14.40      5.60 o 
  -3   0   5      639.96      661.61     17.85 o 
  -1   0   5        0.87        1.15      1.24 o 
   1   0   5      124.06      124.72      5.36 o 
   3   0   5       41.99       40.46      6.01 o 
   5   0   5       65.28       55.75     13.82 o 
   7   0   5       14.79       30.39     13.48 o 
  -8   1   5        0.01       -5.13      5.81 o 
  -7   1   5       14.53       15.20      8.11 o 
  -6   1   5       91.12       84.65      7.56 o 
  -5   1   5        2.82        3.27      1.90 o 
  -4   1   5       26.86       29.26      3.24 o 
  -3   1   5        0.85        1.34      1.20 o 
  -2   1   5        1.58        3.29      1.52 o 
  -1   1   5      740.89      735.50     11.21 o 
   0   1   5     1861.03     1947.58     14.97 o 
   1   1   5        5.75        5.09      1.45 o 
   2   1   5        0.13        0.76      1.64 o 
   3   1   5       91.90       93.76      8.65 o 
   4   1   5      269.33      278.65     14.00 o 
   5   1   5        0.13        3.45      2.62 o 
   6   1   5       17.07        7.72     10.57 o 
   7   1   5        5.64       10.03      6.89 o 
  -8   2   5        2.89        1.37      9.71 o 
  -7   2   5       28.76       31.08     12.00 o 
  -6   2   5       16.01       12.38      4.59 o 
  -5   2   5        0.10        1.72      1.91 o 
  -4   2   5       50.54       47.74      3.07 o 
  -3   2   5      926.27     1016.11     16.62 o 
  -2   2   5       19.40       26.59      1.83 o 
  -1   2   5      133.31      132.84      4.33 o 
   0   2   5       63.22       58.71      3.26 o 
   1   2   5     1044.77     1036.17     13.42 o 
   2   2   5      145.71      159.61      6.44 o 
   3   2   5       86.12       90.78      5.65 o 
   4   2   5       19.88       10.48      3.41 o 
   5   2   5        9.60        3.77      3.23 o 
   6   2   5       12.19       14.22      3.37 o 
   7   2   5        0.16        5.65     11.03 o 
  -8   3   5        0.05        7.31      9.94 o 
  -7   3   5       16.85       30.96     10.97 o 
  -6   3   5       89.32      100.09      8.90 o 
  -5   3   5        0.33       -0.36      1.50 o 
  -4   3   5        0.03       -1.67      1.67 o 
  -3   3   5       63.24       54.97      4.25 o 
  -2   3   5       22.72       31.58      2.55 o 
  -1   3   5      639.18      635.62     11.40 o 
   0   3   5      957.22      966.78     13.70 o 
   1   3   5      312.98      312.88      8.08 o 
   2   3   5       41.78       41.34      3.59 o 
   3   3   5        2.70        3.66      1.94 o 
   4   3   5       98.42       88.78      6.57 o 
   5   3   5        8.41        4.58      3.65 o 
   6   3   5        0.18       -2.83      2.94 o 
   7   3   5        1.16       -0.02      4.47 o 
  -8   4   5        0.22       19.54     12.80 o 
  -7   4   5       38.24       56.10     16.79 o 
  -6   4   5       42.95       52.72      8.92 o 
  -5   4   5       52.16       56.21      4.46 o 
  -4   4   5        9.02       10.05      2.80 o 
  -3   4   5      205.41      212.63      8.58 o 
  -2   4   5      106.82      102.05      4.57 o 
  -1   4   5      144.49      141.60      7.79 o 
   0   4   5      101.84      109.93      4.62 o 
   1   4   5       47.33       46.26      4.03 o 
   2   4   5      110.61      114.71      6.65 o 
   3   4   5       17.76       17.62      2.98 o 
   4   4   5        3.06        4.46      2.81 o 
   5   4   5       46.18       42.34      6.16 o 
   6   4   5        5.75        2.90      3.64 o 
   7   4   5        1.32       -1.22      9.25 o 
  -8   5   5        0.20       -8.57      8.68 o 
  -7   5   5       26.25       38.73      9.11 o 
  -6   5   5        7.10       10.15      2.60 o 
  -5   5   5        7.83       10.08      2.42 o 
  -4   5   5       41.47       28.98     10.83 o 
  -3   5   5        4.34        4.63      2.39 o 
  -2   5   5       66.66       62.86      7.14 o 
  -1   5   5      104.23      103.38      5.11 o 
   0   5   5        3.83        6.06      2.40 o 
   1   5   5      159.70      162.11      7.61 o 
   2   5   5       15.39       18.74      2.66 o 
   3   5   5      118.57      107.63     10.78 o 
   4   5   5      262.09      256.92     14.72 o 
   5   5   5        3.08        2.17      3.20 o 
   6   5   5        0.00        0.54      3.97 o 
   7   5   5       18.10       27.59      9.68 o 
  -8   6   5        0.01      -10.40     10.40 o 
  -7   6   5        0.39       -7.47      9.20 o 
  -6   6   5        2.08       -2.00      6.05 o 
  -5   6   5        9.23        5.03      2.40 o 
  -4   6   5       53.89       56.14      6.82 o 
  -3   6   5       55.28       55.98     12.68 o 
  -2   6   5        4.52        3.04      1.17 o 
  -1   6   5       63.95       59.45      4.48 o 
   0   6   5      435.74      449.04     19.82 o 
   1   6   5      308.60      326.91     12.65 o 
   2   6   5        0.64        0.90      1.97 o 
   3   6   5       38.26       35.07      7.77 o 
   4   6   5        5.31        0.28      3.69 o 
   5   6   5        0.98        3.66      4.28 o 
   6   6   5       24.08       15.84      4.84 o 
   7   6   5        7.37       -8.23      9.48 o 
  -8   7   5        0.33        6.06      8.11 o 
  -7   7   5        5.21       -0.75     12.68 o 
  -6   7   5       34.75       29.01      5.91 o 
  -5   7   5        6.98        2.72      2.42 o 
  -4   7   5       61.03       65.62     14.87 o 
  -3   7   5       30.68       44.33     12.68 o 
  -2   7   5       12.56        7.69      3.32 o 
  -1   7   5       74.94       73.96      5.91 o 
   0   7   5       38.20       50.09      7.30 o 
   1   7   5        6.86        2.14      3.49 o 
   2   7   5       18.19       12.68      4.13 o 
   3   7   5        9.63        8.23      3.95 o 
   4   7   5       30.90       41.82      7.82 o 
   5   7   5        0.59        0.00      6.40 o 
   6   7   5       50.28       74.67     13.77 o 
   7   7   5        0.48      -13.82     13.82 o 
  -8   8   5        6.14       28.56     14.97 o 
  -7   8   5        0.45        5.61      4.38 o 
  -6   8   5       16.96       25.99      7.98 o 
  -5   8   5        3.85        5.16      4.45 o 
  -4   8   5       26.77       23.75      6.03 o 
  -3   8   5       39.95       38.75      6.00 o 
  -2   8   5       37.76       37.61      9.48 o 
  -1   8   5       85.52       89.84      6.40 o 
   0   8   5      313.74      290.72     14.71 o 
   1   8   5        2.31        2.77      3.77 o 
   2   8   5       40.48       45.59     12.11 o 
   3   8   5        0.00       -0.57      5.48 o 
   4   8   5       66.95       88.09     18.39 o 
   5   8   5        0.65       -7.88      8.34 o 
   6   8   5       14.40       23.65     13.37 o 
  -7   9   5        1.24        8.95     10.17 o 
  -6   9   5        6.96       13.37      7.48 o 
  -5   9   5        0.01        3.13      6.23 o 
  -4   9   5        2.78        8.54      4.45 o 
  -3   9   5       20.92       17.04      3.30 o 
  -2   9   5      124.15      103.61     13.65 o 
  -1   9   5       27.55       30.89      5.14 o 
   0   9   5        9.35        8.34      5.00 o 
   1   9   5      234.05      213.08     10.76 o 
   2   9   5        4.38        8.23      7.65 o 
   3   9   5      262.70      251.70     29.48 o 
   4   9   5       67.87       57.01     15.88 o 
   5   9   5        5.04        6.51      8.45 o 
   6   9   5        3.90        0.23      5.83 o 
  -7  10   5        5.82        8.11      8.23 o 
  -6  10   5        9.49       15.22      6.93 o 
  -5  10   5        2.63        5.69      5.19 o 
  -4  10   5        2.86        5.47      4.17 o 
  -3  10   5       97.69       95.52      5.95 o 
  -2  10   5      247.27      255.65     17.02 o 
  -1  10   5       67.13       78.19      7.85 o 
   0  10   5       14.04       17.20      6.28 o 
   1  10   5        5.75       10.93      3.57 o 
   2  10   5       61.65        9.95     28.11 o 
   3  10   5       13.91        5.48      5.26 o 
   4  10   5       28.89       30.62     12.91 o 
   5  10   5        6.09       14.97      9.94 o 
  -6  11   5        0.00        1.48      5.60 o 
  -5  11   5        2.48        9.03      6.22 o 
  -4  11   5        0.26       -3.61      3.96 o 
  -3  11   5        7.60        6.57      3.57 o 
  -2  11   5       22.05       24.15      4.82 o 
  -1  11   5        9.43       21.99      5.24 o 
   0  11   5       15.79       32.98      8.91 o 
   1  11   5        0.01       -0.21      2.34 o 
   2  11   5       58.99       72.44     16.57 o 
   3  11   5       21.93       23.03      6.02 o 
   4  11   5       22.69       30.51     12.91 o 
   5  11   5       10.11       12.57     10.28 o 
  -6  12   5        1.41        2.06      6.17 o 
  -5  12   5        0.12        4.92      7.88 o 
  -4  12   5       20.03       19.58      6.58 o 
  -3  12   5        1.89        2.98      5.17 o 
  -2  12   5       35.54       29.29      5.19 o 
  -1  12   5       78.92       88.26      9.10 o 
   0  12   5        1.41        3.55      5.43 o 
   1  12   5       15.85       12.92      3.97 o 
   2  12   5       15.95       12.80      8.11 o 
   3  12   5        0.47       -4.45      4.67 o 
   4  12   5       11.15        8.39      4.39 o 
   5  12   5        0.54        0.11      6.28 o 
  -6  13   5        1.66       10.51      9.94 o 
  -5  13   5        0.79        1.84     15.37 o 
  -4  13   5       23.68       19.43      6.39 o 
  -3  13   5        0.01        1.07      4.24 o 
  -2  13   5       24.30       31.85      9.26 o 
  -1  13   5       33.62       46.38      9.88 o 
   0  13   5        1.62        8.62      5.56 o 
   1  13   5        2.63        5.11      3.28 o 
   2  13   5       25.53       44.44     14.40 o 
   3  13   5       12.18       15.76      6.26 o 
   4  13   5        8.87        1.83      8.05 o 
   5  13   5        5.82       -7.77      7.77 o 
  -5  14   5        0.03       12.00     10.05 o 
  -4  14   5        8.24        1.04      5.41 o 
  -3  14   5        1.17        2.88      4.92 o 
  -2  14   5        7.63       17.92      6.08 o 
  -1  14   5       56.34       69.61     12.38 o 
   0  14   5       42.08       42.41     10.57 o 
   1  14   5        0.00       -3.31      7.77 o 
   2  14   5       40.21       46.73     15.54 o 
   3  14   5       11.38       11.20     10.51 o 
  -5  15   5        0.29        9.25      8.23 o 
  -4  15   5        2.85        3.27      5.41 o 
  -3  15   5        4.31       13.74      7.50 o 
  -2  15   5        0.04        4.77      4.18 o 
  -1  15   5       36.49       33.19      8.97 o 
   0  15   5        1.14        5.21      6.57 o 
   1  15   5       43.75       39.76     13.94 o 
   2  15   5        0.62       -0.80      7.43 o 
   3  15   5        8.29        6.97     10.28 o 
  -4  16   5        2.34        0.23      7.08 o 
  -3  16   5        0.64        1.19      7.77 o 
  -2  16   5        3.73        6.78      5.49 o 
  -1  16   5       12.11       19.10      8.22 o 
   0  16   5        8.57       15.78     14.22 o 
   1  16   5        1.08       -8.00     10.85 o 
   2  16   5        1.94       11.20      9.25 o 
  -2  17   5        7.50        5.79      6.86 o 
  -1  17   5        0.44        3.74      4.75 o 
   0  17   5        2.82        6.97      6.28 o 
  -1  18   5        7.58       12.11     11.31 o 
  -8   0   6        0.03      -12.11     12.11 o 
  -6   0   6      112.77      103.74     12.80 o 
  -4   0   6       26.82       26.25      6.06 o 
  -2   0   6      706.46      716.76     22.34 o 
   0   0   6      957.40      978.51     15.48 o 
   2   0   6       92.09       79.98      6.71 o 
   4   0   6      141.95      137.97     12.35 o 
   6   0   6        4.84       16.11     12.57 o 
  -8   1   6        0.00       -7.65      7.65 o 
  -7   1   6       19.33       19.54      6.86 o 
  -6   1   6        4.74        1.78      2.03 o 
  -5   1   6        1.77       -0.11      1.53 o 
  -4   1   6        3.76        2.86      1.94 o 
  -3   1   6        4.15        6.65      2.34 o 
  -2   1   6      400.18      409.90     10.82 o 
  -1   1   6        4.83        9.85      2.80 o 
   0   1   6        2.44        5.42      1.22 o 
   1   1   6     1158.14     1266.28     13.87 o 
   2   1   6      193.28      217.94      7.32 o 
   3   1   6        1.61        2.16      2.09 o 
   4   1   6       14.73        6.42      5.20 o 
   5   1   6      140.21      152.76     11.23 o 
   6   1   6        0.08       -2.00     19.37 o 
   7   1   6        0.22        2.63     18.91 o 
  -8   2   6        2.45       -5.83      9.37 o 
  -7   2   6        0.06        0.57      5.14 o 
  -6   2   6       35.20       27.87      5.33 o 
  -5   2   6        0.00        0.25      2.68 o 
  -4   2   6       51.93       58.78      3.98 o 
  -3   2   6        0.62        0.27      0.64 o 
  -2   2   6       79.15       80.76      4.15 o 
  -1   2   6      727.23      742.04     11.40 o 
   0   2   6        6.64        8.95      1.66 o 
   1   2   6      127.13      130.14      4.47 o 
   2   2   6       95.79       86.38      4.64 o 
   3   2   6        0.85        2.34      1.88 o 
   4   2   6       23.43       31.99      4.91 o 
   5   2   6        0.94       -2.19      3.29 o 
   6   2   6        2.72       -0.26      4.02 o 
   7   2   6        0.16        1.21     11.83 o 
  -8   3   6       44.09       57.47     18.97 o 
  -7   3   6        0.55        5.44     20.45 o 
  -6   3   6        1.13       -7.60      7.60 o 
  -5   3   6        8.04        5.16      2.02 o 
  -4   3   6       74.08       74.04      4.10 o 
  -3   3   6       58.89       60.96      3.94 o 
  -2   3   6        4.87        4.80      1.43 o 
  -1   3   6       67.73       74.96      4.36 o 
   0   3   6      434.45      461.42      9.77 o 
   1   3   6      474.19      496.97     10.72 o 
   2   3   6      221.43      224.87      8.33 o 
   3   3   6       41.22       42.19      3.74 o 
   4   3   6       10.78        9.99      4.00 o 
   5   3   6      164.05      160.67     11.85 o 
   6   3   6       18.10       14.71      4.61 o 
   7   3   6        0.45       -0.07      5.53 o 
  -8   4   6       12.78       50.84     18.28 o 
  -7   4   6        1.75       10.89     16.91 o 
  -6   4   6        0.00        1.44      3.62 o 
  -5   4   6      166.13      167.29      8.94 o 
  -4   4   6       21.22       21.63      3.04 o 
  -3   4   6        5.83        8.53      1.72 o 
  -2   4   6      665.90      710.61     12.91 o 
  -1   4   6      167.05      156.75      8.59 o 
   0   4   6      212.37      227.06      7.20 o 
   1   4   6        7.99        7.75      1.89 o 
   2   4   6       60.59       67.58      4.77 o 
   3   4   6        5.48        0.32      2.60 o 
   4   4   6        7.95        9.34      3.25 o 
   5   4   6      101.87      124.94     11.11 o 
   6   4   6        2.43        8.38      4.17 o 
   7   4   6        5.75        4.68      7.65 o 
  -8   5   6        8.95      -10.17     10.17 o 
  -7   5   6        0.11       -2.47      4.58 o 
  -6   5   6        6.74       17.41      4.70 o 
  -5   5   6       10.75        5.75      3.02 o 
  -4   5   6        3.36        3.98      2.49 o 
  -3   5   6      133.61      128.60      5.98 o 
  -2   5   6        8.73        3.83      1.74 o 
  -1   5   6      323.73      326.18     13.17 o 
   0   5   6      202.32      197.31      7.07 o 
   1   5   6      266.86      265.64     10.20 o 
   2   5   6      107.57      108.22      7.11 o 
   3   5   6       95.57       94.58     10.70 o 
   4   5   6        6.27        8.81      6.08 o 
   5   5   6       43.71       36.17      5.54 o 
   6   5   6        1.32        3.84      7.03 o 
   7   5   6        0.35        5.14      9.83 o 
  -8   6   6        6.56       12.80     10.97 o 
  -7   6   6        5.04       10.73      6.91 o 
  -6   6   6        2.04       -0.31      3.27 o 
  -5   6   6       27.80       33.24      4.60 o 
  -4   6   6      177.08      189.08     11.99 o 
  -3   6   6        3.90        0.71      2.62 o 
  -2   6   6       13.43       16.52      3.16 o 
  -1   6   6        5.24        2.43      1.24 o 
   0   6   6      462.54      453.36     17.08 o 
   1   6   6       12.93       15.59      3.19 o 
   2   6   6        3.38        6.17      3.46 o 
   3   6   6       74.34       67.64      9.58 o 
   4   6   6       23.25       23.96      5.93 o 
   5   6   6       53.80       64.31     11.34 o 
   6   6   6        0.18        2.47      5.57 o 
   7   6   6        4.35       -0.34      8.91 o 
  -8   7   6        2.90        4.23      9.03 o 
  -7   7   6        0.71        1.03      6.08 o 
  -6   7   6        1.60        3.47      2.81 o 
  -5   7   6        4.47        2.40      2.57 o 
  -4   7   6        0.40        5.76      3.08 o 
  -3   7   6      258.10      242.85     12.18 o 
  -2   7   6       15.73       16.14      4.99 o 
  -1   7   6      233.51      224.48      8.51 o 
   0   7   6        0.23       -2.42      4.03 o 
   1   7   6      186.49      175.16     10.21 o 
   2   7   6      134.60      141.15     13.25 o 
   3   7   6        0.66        5.14      5.48 o 
   4   7   6       76.34       75.98     17.14 o 
   5   7   6        0.21        0.57      5.83 o 
   6   7   6       19.46        4.34      6.74 o 
  -7   8   6        0.45       18.28     12.91 o 
  -6   8   6       25.58       40.62      7.49 o 
  -5   8   6       13.00       16.00      6.08 o 
  -4   8   6        1.91        5.75      8.23 o 
  -3   8   6      163.71      151.62      6.02 o 
  -2   8   6       30.96       28.29      4.43 o 
  -1   8   6        0.19        0.98      2.37 o 
   0   8   6       20.35        9.62      5.60 o 
   1   8   6       67.63       85.57     15.65 o 
   2   8   6        4.80       14.05      9.25 o 
   3   8   6       58.49       55.75     14.17 o 
   4   8   6       14.56        2.06      5.71 o 
   5   8   6       10.15       11.65      9.25 o 
   6   8   6        7.01       22.96     16.45 o 
  -6   9   6        0.19        2.56      4.35 o 
  -5   9   6       17.38       15.59      6.20 o 
  -4   9   6        0.03        7.49      5.32 o 
  -3   9   6        1.34        0.18      1.50 o 
  -2   9   6      187.84      178.38     10.57 o 
  -1   9   6      170.35      173.21      9.78 o 
   0   9   6       41.13       54.91     14.45 o 
   1   9   6       20.73       22.52      4.91 o 
   2   9   6        2.71        4.23      6.28 o 
   3   9   6       63.61       70.95     15.65 o 
   4   9   6        2.60        3.54      6.06 o 
   5   9   6        7.22        6.06      5.83 o 
  -6  10   6        1.32        8.81      5.74 o 
  -5  10   6        1.28        0.12      3.98 o 
  -4  10   6       25.50       28.69      6.94 o 
  -3  10   6       38.47       31.08      4.96 o 
  -2  10   6        1.76       -0.06      3.01 o 
  -1  10   6        5.37        8.07      3.12 o 
   0  10   6       10.37        5.48      5.05 o 
   1  10   6        0.53        6.53      5.71 o 
   2  10   6       14.21        3.26      5.54 o 
   3  10   6       56.57       58.73     14.40 o 
   4  10   6       12.42       11.65      8.68 o 
   5  10   6        6.41       19.99     12.34 o 
  -6  11   6        0.17        2.17      6.74 o 
  -5  11   6        0.45        9.21      5.56 o 
  -4  11   6        1.92       -0.52      9.94 o 
  -3  11   6        8.18        6.99      3.26 o 
  -2  11   6       60.51       83.21      8.42 o 
  -1  11   6       13.47       15.46      4.37 o 
   0  11   6       31.31       33.08      8.30 o 
   1  11   6        4.35        9.00      7.65 o 
   2  11   6        0.63       -0.89      7.48 o 
   3  11   6       84.77       74.38     19.31 o 
   4  11   6       10.69        6.51      9.03 o 
   5  11   6       13.27       22.74     12.68 o 
  -6  12   6        7.43       18.74     12.45 o 
  -5  12   6        7.50        9.65      9.43 o 
  -4  12   6        0.97       -6.08      6.08 o 
  -3  12   6       47.12       44.15      9.81 o 
  -2  12   6      110.39      118.87     14.29 o 
  -1  12   6       54.40       68.45      8.02 o 
   0  12   6       18.24       22.53      7.19 o 
   1  12   6        1.86        3.54      2.80 o 
   2  12   6       79.23       21.31     37.76 o 
   3  12   6        1.47        1.76      3.39 o 
   4  12   6        1.74       -2.29      4.51 o 
  -6  13   6        1.63        1.83      7.20 o 
  -5  13   6        0.70        2.35     12.80 o 
  -4  13   6        0.71        6.15      4.91 o 
  -3  13   6        2.45        3.59      5.06 o 
  -2  13   6        0.02        8.54      5.12 o 
  -1  13   6       11.28       16.32      6.25 o 
   0  13   6        4.99        8.95      6.01 o 
   1  13   6        2.95       -8.00      9.03 o 
   2  13   6        1.95        9.71      9.37 o 
   3  13   6        7.73       26.73     12.91 o 
   4  13   6        5.50       13.14     11.88 o 
  -5  14   6        0.28        0.80      7.88 o 
  -4  14   6       22.78       30.15      9.04 o 
  -3  14   6       18.18       32.04      9.27 o 
  -2  14   6        0.02        4.78      4.86 o 
  -1  14   6        5.95       18.21      6.72 o 
   0  14   6        0.03       -6.04      6.04 o 
   1  14   6       14.50       25.82     11.43 o 
   2  14   6       34.41       30.85     12.91 o 
   3  14   6        3.14        3.31      7.54 o 
  -4  15   6        6.86       12.00     10.51 o 
  -3  15   6        3.45        3.36      3.75 o 
  -2  15   6       31.74       37.01      7.85 o 
  -1  15   6       19.70       11.18      5.77 o 
   0  15   6        2.00        4.47      5.88 o 
   1  15   6       28.24       20.45     10.63 o 
   2  15   6       30.52       23.31     12.80 o 
  -4  16   6        6.75       -9.14      9.14 o 
  -3  16   6        0.11       10.44      6.12 o 
  -2  16   6        0.25        2.55      5.61 o 
  -1  16   6        0.23        2.36      8.05 o 
   0  16   6       22.42       16.75      8.00 o 
   1  16   6        4.15       -0.91      8.34 o 
  -2  17   6        1.02       -9.03      9.03 o 
  -1  17   6        7.23        8.82      6.83 o 
   0  17   6        2.13        0.00      7.54 o 
  -7   0   7       15.85      -14.85     14.85 o 
  -5   0   7       75.21       69.26     13.37 o 
  -3   0   7      214.06      213.88     20.11 o 
  -1   0   7      296.69      312.21      9.72 o 
   1   0   7      387.89      415.40     12.58 o 
   3   0   7      456.76      469.36     21.96 o 
   5   0   7        3.67        3.66      7.77 o 
   7   0   7        2.20       -2.51      9.48 o 
  -8   1   7        0.48       -8.14      8.14 o 
  -7   1   7        9.54       -4.77      6.33 o 
  -6   1   7        0.13       -7.22      7.22 o 
  -5   1   7      156.28      169.80      8.83 o 
  -4   1   7       24.63       16.55      5.94 o 
  -3   1   7       43.54       49.46     13.02 o 
  -2   1   7      269.54      251.12     11.30 o 
  -1   1   7      388.30      396.98      7.56 o 
   0   1   7      220.19      239.01      5.85 o 
   1   1   7       53.65       55.63      3.42 o 
   2   1   7      186.36      181.06      9.03 o 
   3   1   7       30.58       38.33      4.60 o 
   4   1   7       94.93       88.86      8.71 o 
   5   1   7        3.72        0.24      3.24 o 
   6   1   7        2.45        2.64      6.81 o 
   7   1   7        0.18        4.72     15.77 o 
  -8   2   7        0.05       15.54     12.34 o 
  -7   2   7        3.05       -4.00      5.51 o 
  -6   2   7        0.01       -3.92      5.13 o 
  -5   2   7       13.44       10.84      2.39 o 
  -4   2   7      290.33      306.63     14.19 o 
  -3   2   7       56.31       66.77      6.64 o 
  -2   2   7       26.60       25.48      2.22 o 
  -1   2   7        8.78       13.60      1.93 o 
   0   2   7      385.29      421.11      9.95 o 
   1   2   7       32.27       44.30      3.10 o 
   2   2   7      132.21      126.17      5.61 o 
   3   2   7      282.94      261.51     11.88 o 
   4   2   7       42.27       43.44      6.25 o 
   5   2   7       31.13       30.00      5.82 o 
   6   2   7        1.58        7.70      6.25 o 
   7   2   7        0.27        0.39      5.65 o 
  -8   3   7        0.00       32.79     16.91 o 
  -7   3   7        7.07        5.45      5.59 o 
  -6   3   7        4.57        1.69      3.16 o 
  -5   3   7        5.34        5.69      2.55 o 
  -4   3   7       18.01       14.76      2.12 o 
  -3   3   7       26.05       26.59      2.25 o 
  -2   3   7      332.22      311.66      7.46 o 
  -1   3   7       74.75       78.68      4.03 o 
   0   3   7        5.11        4.14      1.62 o 
   1   3   7       27.85       31.81      2.59 o 
   2   3   7       28.22       30.46      3.09 o 
   3   3   7      199.58      213.37     10.79 o 
   4   3   7      133.03      130.34     10.81 o 
   5   3   7       43.56       42.56      7.02 o 
   6   3   7        5.71        9.49      6.28 o 
   7   3   7        0.65       12.45     10.17 o 
  -8   4   7        5.67       71.29     19.08 o 
  -7   4   7        0.36        8.34      6.28 o 
  -6   4   7        6.18        3.80      3.95 o 
  -5   4   7        3.50        0.79      1.78 o 
  -4   4   7       15.33       11.23      3.16 o 
  -3   4   7       20.69       24.49      2.32 o 
  -2   4   7        1.28        3.34      1.78 o 
  -1   4   7      316.18      331.27     11.87 o 
   0   4   7      335.82      354.52      9.22 o 
   1   4   7        9.19       11.92      2.05 o 
   2   4   7        4.74        4.48      2.09 o 
   3   4   7       25.91       20.83      3.98 o 
   4   4   7        5.46        3.61      2.40 o 
   5   4   7        2.39        8.68      4.21 o 
   6   4   7       13.27       35.18      9.55 o 
   7   4   7       10.59       26.39     14.62 o 
  -8   5   7        1.17      -12.34     12.34 o 
  -7   5   7        4.68       -6.94      6.94 o 
  -6   5   7        4.26       -5.41     18.17 o 
  -5   5   7       17.05       11.42      5.71 o 
  -4   5   7      388.59      375.84     11.36 o 
  -3   5   7        0.33        2.76      1.63 o 
  -2   5   7      103.34       93.07      4.88 o 
  -1   5   7      271.00      282.58     11.38 o 
   0   5   7       98.97       97.85      5.82 o 
   1   5   7      102.33       94.98      4.67 o 
   2   5   7       11.14        6.57      2.18 o 
   3   5   7      181.92      196.90     12.45 o 
   4   5   7       35.31       34.03      5.89 o 
   5   5   7        6.54        9.95      4.24 o 
   6   5   7        7.13       11.88      6.47 o 
   7   5   7        2.50        0.00      7.31 o 
  -7   6   7        4.68        6.46      4.53 o 
  -6   6   7        2.14        3.25      3.06 o 
  -5   6   7        3.98        7.46      3.27 o 
  -4   6   7       16.81       17.92      3.07 o 
  -3   6   7       90.27       88.84      5.12 o 
  -2   6   7        1.44       -1.99      2.34 o 
  -1   6   7       75.31       93.40      7.22 o 
   0   6   7       96.52       90.15      4.06 o 
   1   6   7        1.97        2.08      3.35 o 
   2   6   7      108.36      123.05     18.62 o 
   3   6   7        0.04        7.65      8.57 o 
   4   6   7       23.93       15.63      4.51 o 
   5   6   7        2.91        1.29      4.29 o 
   6   6   7       28.31       36.44     13.37 o 
  -7   7   7        1.16        5.26      7.77 o 
  -6   7   7        6.80        6.56      4.57 o 
  -5   7   7        3.20        2.93      3.37 o 
  -4   7   7        0.57        0.43      8.34 o 
  -3   7   7      147.23      145.01      8.34 o 
  -2   7   7       64.04       74.73      8.97 o 
  -1   7   7       61.20       49.88     18.39 o 
   0   7   7        0.00        4.15      3.80 o 
   1   7   7       22.02       19.09      8.23 o 
   2   7   7        0.00       -4.80      6.40 o 
   3   7   7        0.44        8.80      8.11 o 
   4   7   7        0.75       -3.66      7.43 o 
   5   7   7       16.24        8.90      4.48 o 
   6   7   7       25.33       14.28      7.43 o 
  -6   8   7       16.99       11.47      5.48 o 
  -5   8   7        0.94        0.52      3.57 o 
  -4   8   7       23.85       18.54      3.47 o 
  -3   8   7      254.59      251.37     17.84 o 
  -2   8   7        3.34        1.65      3.48 o 
  -1   8   7       95.74       90.24      7.91 o 
   0   8   7       97.40       95.58     11.36 o 
   1   8   7       72.37       64.21     13.37 o 
   2   8   7       30.91       40.22     12.68 o 
   3   8   7      103.67      100.08     18.97 o 
   4   8   7        2.72       -3.08      7.31 o 
   5   8   7        3.69        5.03      7.77 o 
   6   8   7        5.80       -0.57      8.11 o 
  -6   9   7        7.46       23.19     12.34 o 
  -5   9   7        0.97        6.10      4.83 o 
  -4   9   7       13.80        4.18      4.24 o 
  -3   9   7       39.91       30.42      7.17 o 
  -2   9   7      141.87      146.66      8.75 o 
  -1   9   7      156.55      136.48      8.28 o 
   0   9   7       27.40       26.57      6.91 o 
   1   9   7        9.22        7.86      1.96 o 
   2   9   7       40.26       47.53     13.02 o 
   3   9   7       51.48       54.61     15.31 o 
   4   9   7       19.75       30.16     12.45 o 
   5   9   7        0.07        2.74      8.57 o 
   6   9   7       10.60       14.97      6.63 o 
  -6  10   7        0.00       16.79     12.57 o 
  -5  10   7       18.06       42.37      9.30 o 
  -4  10   7        1.97       -5.72      5.72 o 
  -3  10   7       51.46       50.96      7.21 o 
  -2  10   7      176.08      170.54     10.28 o 
  -1  10   7       21.01       16.35      5.38 o 
   0  10   7        4.10       10.66      5.82 o 
   1  10   7       18.75       19.15      3.31 o 
   2  10   7        8.78        5.60      7.65 o 
   3  10   7        4.39        7.54      6.74 o 
   4  10   7        0.16        5.48      6.86 o 
   5  10   7        6.29        7.20      9.25 o 
  -5  11   7       10.95       10.18      6.46 o 
  -4  11   7        1.31       -5.75      9.43 o 
  -3  11   7        1.36        1.31      3.21 o 
  -2  11   7       26.58       32.19      7.93 o 
  -1  11   7        2.84        1.22      4.06 o 
   0  11   7        1.13        2.81      3.98 o 
   1  11   7       61.21       66.15     16.11 o 
   2  11   7        2.82        0.21      3.60 o 
   3  11   7        0.01       -4.91      5.60 o 
   4  11   7       11.51       29.48     14.62 o 
  -5  12   7       10.54        8.03      6.31 o 
  -4  12   7        3.72       -3.33      4.39 o 
  -3  12   7       51.43       56.25      8.62 o 
  -2  12   7        2.54        5.41     12.97 o 
  -1  12   7       28.59       30.58      7.85 o 
   0  12   7        0.84       -6.02      6.02 o 
   1  12   7       15.57        5.03      5.48 o 
   2  12   7       13.65        6.86      7.08 o 
   3  12   7       10.57       -5.83      5.83 o 
   4  12   7       31.60       25.59     12.22 o 
  -5  13   7        0.26        6.17      7.65 o 
  -4  13   7        1.79        5.93      5.38 o 
  -3  13   7        8.03       14.35      4.50 o 
  -2  13   7        0.89        7.65      5.56 o 
  -1  13   7       66.13       67.22     11.42 o 
   0  13   7       21.31       13.66     10.00 o 
   1  13   7        3.24        6.97      7.54 o 
   2  13   7      153.61      167.15     27.19 o 
   3  13   7        2.35       -5.37      8.45 o 
  -5  14   7        0.18        9.48      9.94 o 
  -4  14   7        7.67       12.45      8.80 o 
  -3  14   7        1.85        4.35      5.47 o 
  -2  14   7        7.74       20.78      6.22 o 
  -1  14   7       42.38       52.78     13.94 o 
   0  14   7        6.86       13.04      6.37 o 
   1  14   7        7.56       -0.91      6.06 o 
   2  14   7        1.78        7.77      6.86 o 
   3  14   7        0.00       -0.23      6.17 o 
  -4  15   7        1.18        5.89      5.94 o 
  -3  15   7       12.91       28.30      7.52 o 
  -2  15   7        1.66        2.82      4.61 o 
  -1  15   7       11.59       16.71      7.40 o 
   0  15   7        9.32       11.20      6.74 o 
   1  15   7       29.20       37.70     14.97 o 
   2  15   7        3.71        5.37      8.11 o 
  -3  16   7        1.39        1.66      5.01 o 
  -2  16   7        1.04       10.74      5.36 o 
  -1  16   7        0.82        1.51      4.72 o 
   0  16   7        1.73       -1.40      5.61 o 
   1  16   7        1.81        6.86      9.37 o 
  -2  17   7        0.07        0.23      6.28 o 
  -8   0   8        0.00      -11.54     11.54 o 
  -6   0   8        0.25       -8.91      8.91 o 
  -4   0   8       99.63       99.38     10.56 o 
  -2   0   8        7.73        9.19      3.68 o 
   0   0   8      147.84      140.80      7.52 o 
   2   0   8       70.35       69.89      7.48 o 
   4   0   8      703.21      682.11     29.30 o 
   6   0   8        0.05       -4.11      8.45 o 
  -8   1   8        0.81       -8.52      8.52 o 
  -7   1   8        0.62       -5.40      5.40 o 
  -6   1   8        8.51        7.13      3.70 o 
  -5   1   8       21.13       16.99      5.48 o 
  -4   1   8        0.01        1.76      4.32 o 
  -3   1   8        0.01        0.83      2.89 o 
  -2   1   8      234.87      247.20      9.60 o 
  -1   1   8        3.65        3.69      1.00 o 
   0   1   8       10.44        4.46      1.16 o 
   1   1   8        8.69       10.41      2.04 o 
   2   1   8       26.15       21.40      2.52 o 
   3   1   8      202.87      181.53     10.14 o 
   4   1   8       15.62       12.74      4.28 o 
   5   1   8        0.16       -4.74      4.74 o 
   6   1   8        6.65        1.05      7.37 o 
  -8   2   8        0.85      -10.54     20.74 o 
  -7   2   8        0.00       -7.43      7.43 o 
  -6   2   8      109.80      129.73     11.64 o 
  -5   2   8      147.55      158.64      9.73 o 
  -4   2   8       19.42       13.83      3.46 o 
  -3   2   8      215.88      203.07      9.91 o 
  -2   2   8      538.41      533.08      9.97 o 
  -1   2   8      261.30      274.39      7.44 o 
   0   2   8        0.97        1.96      1.57 o 
   1   2   8      149.97      169.55      6.56 o 
   2   2   8       60.65       48.15      3.50 o 
   3   2   8        2.16       -3.27      3.81 o 
   4   2   8       51.63       60.79      9.83 o 
   5   2   8       20.32       25.68      5.72 o 
   6   2   8        0.00       19.58      8.89 o 
  -8   3   8        6.38       16.06     17.14 o 
  -7   3   8        0.32        5.78      4.41 o 
  -6   3   8        3.67        7.52      3.54 o 
  -5   3   8       61.98       83.49      7.09 o 
  -4   3   8      422.71      431.84     13.01 o 
  -3   3   8       26.20       21.21      2.05 o 
  -2   3   8       82.16       75.19      3.97 o 
  -1   3   8       22.79       29.14      2.90 o 
   0   3   8       21.88       23.04      2.47 o 
   1   3   8       73.11       76.93      4.13 o 
   2   3   8      320.78      290.13     15.48 o 
   3   3   8        3.75        6.42      4.25 o 
   4   3   8       15.33       24.40      5.43 o 
   5   3   8       12.00        8.93      4.58 o 
   6   3   8        0.41       10.87      7.39 o 
  -7   4   8       16.90       31.65     10.31 o 
  -6   4   8        9.89       10.94      3.18 o 
  -5   4   8        1.13        2.61      2.12 o 
  -4   4   8      135.93      142.64      4.17 o 
  -3   4   8      218.76      207.02      5.44 o 
  -2   4   8        1.72       -0.58      1.42 o 
  -1   4   8       71.15       69.58      4.60 o 
   0   4   8        1.55        3.53      1.61 o 
   1   4   8       23.43       24.23      2.66 o 
   2   4   8      215.97      216.38      9.52 o 
   3   4   8       24.26       20.00      5.32 o 
   4   4   8        1.07       -0.25      3.22 o 
   5   4   8       51.18       54.45      8.64 o 
   6   4   8        0.26        9.40      7.08 o 
  -7   5   8       12.42      -10.30     29.08 o 
  -6   5   8        1.21       -4.76      4.76 o 
  -5   5   8       83.48       98.90      6.30 o 
  -4   5   8        3.00        3.08      1.46 o 
  -3   5   8      128.03      133.97      6.20 o 
  -2   5   8       40.21       39.36      4.10 o 
  -1   5   8       99.12      101.35     11.94 o 
   0   5   8       82.95       89.54      5.74 o 
   1   5   8       64.94       71.50      4.74 o 
   2   5   8        1.06        2.36      2.45 o 
   3   5   8       35.34       32.42      6.91 o 
   4   5   8       30.33       38.27      7.27 o 
   5   5   8       15.41       16.27      6.25 o 
   6   5   8        1.02        7.04     11.65 o 
  -7   6   8        0.00        3.88      6.63 o 
  -6   6   8        0.05       -1.24      3.73 o 
  -5   6   8        1.49        2.49      2.89 o 
  -4   6   8        6.06        6.88      1.94 o 
  -3   6   8      159.84      147.50      6.83 o 
  -2   6   8        3.23        4.52      4.80 o 
  -1   6   8       26.84       25.10      5.63 o 
   0   6   8       14.22        9.10      2.28 o 
   1   6   8       16.63       20.33      2.85 o 
   2   6   8      258.27      142.25     71.35 o 
   3   6   8       66.10       65.40      9.47 o 
   4   6   8       15.42       22.39      5.40 o 
   5   6   8        0.21        0.81      3.48 o 
   6   6   8        0.00        5.14      6.28 o 
  -6   7   8        0.00       10.63     10.05 o 
  -5   7   8       12.44       10.29      4.93 o 
  -4   7   8       22.31       18.54     12.28 o 
  -3   7   8      133.47      112.42     13.44 o 
  -2   7   8      164.42      165.25     13.17 o 
  -1   7   8        0.58        1.57      3.36 o 
   0   7   8      280.59      291.80     19.08 o 
   1   7   8       60.38       66.19      4.77 o 
   2   7   8      104.92       24.08     45.87 o 
   3   7   8        8.12       11.89      3.77 o 
   4   7   8        0.53        3.94      6.00 o 
   5   7   8        3.95        3.62      6.34 o 
   6   7   8       20.10       31.76     12.57 o 
  -6   8   8       32.98       43.30     15.88 o 
  -5   8   8       15.65       17.67      5.66 o 
  -4   8   8       11.95       10.47      3.99 o 
  -3   8   8       65.26       67.82      7.35 o 
  -2   8   8       38.38       36.91      6.95 o 
  -1   8   8        0.11       -3.16      3.16 o 
   0   8   8      121.95      129.80     13.67 o 
   1   8   8        9.03        9.07      3.94 o 
   2   8   8       10.55       12.45      8.00 o 
   3   8   8       11.13       23.42      9.48 o 
   4   8   8        5.93       11.29      4.62 o 
   5   8   8        0.53       -7.24      7.24 o 
   6   8   8        1.26       -2.29      8.11 o 
  -6   9   8        0.82       20.57     14.17 o 
  -5   9   8        0.78       -1.38     10.11 o 
  -4   9   8        0.33       -1.49      6.23 o 
  -3   9   8        0.62        0.16      2.37 o 
  -2   9   8       89.27       86.26     10.92 o 
  -1   9   8        1.54       -1.17      3.88 o 
   0   9   8        8.53        6.99      6.06 o 
   1   9   8      138.95      138.04      6.52 o 
   2   9   8       16.77       17.94      9.60 o 
   3   9   8       66.33       53.93     15.77 o 
   4   9   8        0.18        6.17      8.57 o 
   5   9   8        2.61        0.47      5.62 o 
   6   9   8        4.08        0.34      8.68 o 
  -5  10   8        6.90        3.35      3.73 o 
  -4  10   8       16.45       12.40      3.85 o 
  -3  10   8        0.14        3.01      2.97 o 
  -2  10   8       94.88       89.94     12.28 o 
  -1  10   8        2.39       -0.34      5.11 o 
   0  10   8       81.89       83.21     11.80 o 
   1  10   8       11.64       16.68      9.94 o 
   2  10   8       23.24       23.19      9.83 o 
   3  10   8        8.97       19.77      9.71 o 
   4  10   8        4.39        2.74      6.17 o 
   5  10   8        1.38       -7.08      7.08 o 
  -5  11   8        0.27       -2.93      5.60 o 
  -4  11   8       16.62       10.37      4.85 o 
  -3  11   8        6.21        9.48      4.71 o 
  -2  11   8       20.91       29.63      7.98 o 
  -1  11   8      140.81      128.11     14.85 o 
   0  11   8        8.29       10.19      4.96 o 
   1  11   8       97.78      109.45     20.22 o 
   2  11   8       48.01       54.61     15.42 o 
   3  11   8       17.84       13.71      9.48 o 
   4  11   8        1.45        1.26      8.11 o 
  -4  12   8        2.24        6.64      5.52 o 
  -3  12   8        3.27        6.91      4.64 o 
  -2  12   8       62.71       51.74     14.11 o 
  -1  12   8        0.00        0.27      4.58 o 
   0  12   8       20.10       24.61     14.34 o 
   1  12   8       16.31       17.02     10.51 o 
   2  12   8       24.23       27.08     11.88 o 
   3  12   8        6.54       13.94      9.94 o 
  -4  13   8        5.09        4.82      7.25 o 
  -3  13   8        0.01        2.01      3.59 o 
  -2  13   8        0.20        3.76      4.26 o 
  -1  13   8        0.00       -2.97      4.32 o 
   0  13   8        5.14        2.80      8.74 o 
   1  13   8       17.28       14.17     10.05 o 
   2  13   8        1.19        4.00      7.65 o 
   3  13   8        8.93        6.63      9.14 o 
  -4  14   8        4.97       11.77      9.37 o 
  -3  14   8        0.65        4.23      4.45 o 
  -2  14   8        0.26        2.63      3.55 o 
  -1  14   8        1.97        2.46     10.45 o 
   0  14   8        3.69       14.88      6.66 o 
   1  14   8        0.05       -3.08      8.23 o 
   2  14   8        0.15        5.37      8.00 o 
  -3  15   8        3.09       -5.71      5.71 o 
  -2  15   8        2.99       -2.83      4.30 o 
  -1  15   8        2.29        2.23      5.79 o 
   0  15   8        0.98        7.52      8.05 o 
   1  15   8       12.26       18.39     11.54 o 
  -3  16   8        0.89        2.06      7.77 o 
  -2  16   8        4.67       19.13      8.05 o 
  -1  16   8        3.48        8.91      6.74 o 
   0  16   8        2.72       10.05      8.45 o 
  -7   0   9        6.86        6.14      4.52 o 
  -5   0   9      575.36      594.91     41.82 o 
  -3   0   9       26.17       20.20      7.77 o 
  -1   0   9      323.34      330.16      9.14 o 
   1   0   9      328.95      307.66     12.22 o 
   3   0   9       21.19       14.81      6.34 o 
   5   0   9        3.59       -2.17      6.51 o 
  -8   1   9        4.64       -8.40      8.40 o 
  -7   1   9        6.69        4.01      4.53 o 
  -6   1   9       31.59       35.44      6.26 o 
  -5   1   9      149.30      164.93     17.31 o 
  -4   1   9      184.41      197.94     18.70 o 
  -3   1   9        0.02       -3.39      4.12 o 
  -2   1   9        2.89        2.86      2.70 o 
  -1   1   9       22.27       26.02      2.53 o 
   0   1   9        1.74        0.04      1.44 o 
   1   1   9      169.46      165.30      7.08 o 
   2   1   9        6.11        3.58      2.39 o 
   3   1   9       76.50       81.32      7.31 o 
   4   1   9       63.35       60.05      7.70 o 
   5   1   9        0.04       -2.33      4.06 o 
   6   1   9       14.49       18.08      7.59 o 
  -8   2   9        6.72       -7.88      7.88 o 
  -7   2   9        0.50        3.23      3.54 o 
  -6   2   9        7.40       10.66      3.14 o 
  -5   2   9        0.35        0.29      2.33 o 
  -4   2   9       13.99        7.45      2.74 o 
  -3   2   9        4.99        1.09      3.46 o 
  -2   2   9       88.21       74.09      6.72 o 
  -1   2   9      178.85      197.66      6.14 o 
   0   2   9       71.12       76.71      4.21 o 
   1   2   9      304.54      300.92      9.51 o 
   2   2   9       45.20       42.84      4.90 o 
   3   2   9        1.94       -0.27      3.71 o 
   4   2   9       49.16       46.06      6.82 o 
   5   2   9       14.84        9.26      6.84 o 
   6   2   9        2.33       -5.24      5.24 o 
  -7   3   9        5.39       13.74      7.38 o 
  -6   3   9       16.84       24.79      5.76 o 
  -5   3   9        2.53        3.64      2.58 o 
  -4   3   9        0.03       -1.45      2.06 o 
  -3   3   9        3.32        4.25      2.37 o 
  -2   3   9       59.84       55.20      5.49 o 
  -1   3   9      180.52      193.49      9.79 o 
   0   3   9       17.76       20.68      2.77 o 
   1   3   9      123.32      136.81      8.39 o 
   2   3   9       38.38       40.19      6.14 o 
   3   3   9      313.06      284.79     18.66 o 
   4   3   9        3.80        5.67      4.09 o 
   5   3   9        5.77        9.57      4.61 o 
   6   3   9       12.93       23.94      8.40 o 
  -7   4   9        7.55       22.37      7.99 o 
  -6   4   9       20.96       13.44      4.07 o 
  -5   4   9        0.02        7.40      3.97 o 
  -4   4   9      154.39      165.43      8.84 o 
  -3   4   9      126.72      119.49      4.74 o 
  -2   4   9       18.30       21.54      3.05 o 
  -1   4   9      243.81      245.52      9.77 o 
   0   4   9      100.74      109.03      5.76 o 
   1   4   9        0.05       -1.24      2.36 o 
   2   4   9       77.45       46.45     15.42 o 
   3   4   9       35.62       38.55      7.63 o 
   4   4   9        0.69        0.03      4.40 o 
   5   4   9       18.66       27.40      7.47 o 
   6   4   9        1.11       28.73     17.31 o 
  -7   5   9        0.87        3.08      6.97 o 
  -6   5   9        3.04        5.34      5.49 o 
  -5   5   9       13.40        7.05      4.05 o 
  -4   5   9      146.73      130.84      5.61 o 
  -3   5   9        2.03        1.49      1.06 o 
  -2   5   9       43.61       50.17      9.83 o 
  -1   5   9      188.23      186.41     13.69 o 
   0   5   9       43.02       49.34      4.75 o 
   1   5   9       95.63      106.37      5.69 o 
   2   5   9        0.85        2.05      2.39 o 
   3   5   9       41.89       42.45      7.79 o 
   4   5   9       13.09       25.29      6.84 o 
   5   5   9        0.02        3.69      5.20 o 
   6   5   9        2.30        8.45     10.97 o 
  -6   6   9       41.71       79.29     21.14 o 
  -5   6   9        3.23        7.34      4.57 o 
  -4   6   9        9.60       10.68      1.99 o 
  -3   6   9       92.02       86.28      5.12 o 
  -2   6   9       28.36       24.42     11.20 o 
  -1   6   9       59.53       56.45      8.39 o 
   0   6   9       65.10       69.39      6.28 o 
   1   6   9        2.62        1.67      1.85 o 
   2   6   9      439.74      421.48     22.56 o 
   3   6   9        5.57        8.94      4.86 o 
   4   6   9        0.15        1.69      4.33 o 
   5   6   9       10.07       14.55      5.74 o 
   6   6   9        0.28       15.20     10.63 o 
  -6   7   9        1.94       13.37     11.08 o 
  -5   7   9        9.78       18.86      8.63 o 
  -4   7   9        5.40        3.52      1.78 o 
  -3   7   9       11.59       13.43      4.16 o 
  -2   7   9       33.48       30.65      6.38 o 
  -1   7   9       55.13       50.50      8.36 o 
   0   7   9       84.53       78.95     10.71 o 
   1   7   9      139.00      148.93      7.66 o 
   2   7   9        5.18        3.62      6.11 o 
   3   7   9       11.38       12.41      4.44 o 
   4   7   9        3.45        4.84      3.49 o 
   5   7   9        0.16        0.07      4.21 o 
   6   7   9        0.29        3.66      7.65 o 
  -6   8   9       22.12       58.38     19.42 o 
  -5   8   9        5.09        5.19      5.04 o 
  -4   8   9       72.07       73.92      7.43 o 
  -3   8   9       25.43       24.08      4.65 o 
  -2   8   9        7.63        6.05      5.37 o 
  -1   8   9       16.15       14.31      5.71 o 
   0   8   9       17.23       21.06      6.75 o 
   1   8   9       36.66       37.46      3.77 o 
   2   8   9       37.91       32.68     11.65 o 
   3   8   9       47.42       50.10      8.89 o 
   4   8   9        7.49        9.47      5.71 o 
   5   8   9       13.21       22.66      7.90 o 
  -5   9   9        1.09      -13.71     13.71 o 
  -4   9   9       15.61       21.19      6.40 o 
  -3   9   9        0.00        0.15      3.01 o 
  -2   9   9        4.13       13.93      5.57 o 
  -1   9   9       68.34       60.64      9.64 o 
   0   9   9      277.16      254.24     20.62 o 
   1   9   9      122.43      122.14      9.29 o 
   2   9   9        4.93       11.88      8.91 o 
   3   9   9        0.46       -2.84      4.31 o 
   4   9   9        0.29       -0.73      4.31 o 
   5   9   9        3.09       -6.97      6.97 o 
  -5  10   9       13.63        2.51      7.08 o 
  -4  10   9        1.16        2.29      3.44 o 
  -3  10   9        8.85       16.28      4.91 o 
  -2  10   9        0.29        5.77     11.20 o 
  -1  10   9        7.52       10.74      5.43 o 
   0  10   9        7.20        8.33      5.62 o 
   1  10   9       46.04       46.61     13.14 o 
   2  10   9        2.54        1.26      6.40 o 
   3  10   9       20.39       24.56     10.63 o 
   4  10   9        3.07       11.77     10.51 o 
  -4  11   9        7.79        2.29      4.03 o 
  -3  11   9       11.16        9.04      3.71 o 
  -2  11   9        0.06        3.64     10.91 o 
  -1  11   9        0.49        6.82      5.15 o 
   0  11   9       33.63       32.93      9.31 o 
   1  11   9        2.07       -7.08      7.08 o 
   2  11   9       12.67        3.08      5.94 o 
   3  11   9        5.55        0.80      5.48 o 
   4  11   9        1.79       18.85     10.40 o 
  -4  12   9        7.00       14.86      6.47 o 
  -3  12   9        1.11        8.00      4.17 o 
  -2  12   9        0.93        0.68      4.17 o 
  -1  12   9        1.16        3.25      6.40 o 
   0  12   9       53.65       56.47     11.41 o 
   1  12   9        0.03        8.00      7.08 o 
   2  12   9       23.18       40.10     14.17 o 
   3  12   9        0.00       -6.97      8.80 o 
  -3  13   9        5.42        8.04      4.71 o 
  -2  13   9       16.84       19.36      8.74 o 
  -1  13   9       12.88       27.33     11.31 o 
   0  13   9       29.68       25.10      9.49 o 
   1  13   9        0.04       -6.28      7.88 o 
   2  13   9       22.89       21.82     11.77 o 
  -3  14   9        0.10        3.88      6.40 o 
  -2  14   9        4.70        2.69      5.85 o 
  -1  14   9        2.30        2.54      5.61 o 
   0  14   9        4.17        7.39      9.03 o 
   1  14   9        1.97      -10.51     10.51 o 
   2  14   9        5.29        7.20      9.94 o 
  -3  15   9        0.42        6.40     12.00 o 
  -2  15   9        0.43        0.51      7.88 o 
  -1  15   9        2.31       -2.86      8.91 o 
   0  15   9        2.49       13.37     10.85 o 
   1  15   9       15.07       24.45     13.14 o 
  -2  16   9        8.20       13.14     11.20 o 
  -1  16   9        0.25        9.37      7.20 o 
  -6   0  10        7.24       14.62      8.57 o 
  -4   0  10        3.98        1.56      6.46 o 
  -2   0  10      129.16      128.40     10.26 o 
   0   0  10      433.21      431.09     13.39 o 
   2   0  10       13.42       21.59      9.14 o 
   4   0  10        1.73        3.45      6.74 o 
   6   0  10        0.74       -0.91      7.43 o 
  -7   1  10        0.01        0.15      5.09 o 
  -6   1  10        4.98       -2.67      3.92 o 
  -5   1  10        1.23       13.20     13.71 o 
  -4   1  10        0.37       -4.43      7.87 o 
  -3   1  10      405.05      424.26     16.05 o 
  -2   1  10       51.65       45.53      4.78 o 
  -1   1  10       35.28       35.99      2.28 o 
   0   1  10      125.44      127.59      5.79 o 
   1   1  10       24.31       27.92      3.50 o 
   2   1  10        6.15       -0.57      5.43 o 
   3   1  10       28.56       36.70      6.78 o 
   4   1  10       10.65       12.80      5.71 o 
   5   1  10        0.85       -0.03      4.11 o 
   6   1  10        7.65       15.39      9.31 o 
  -7   2  10        0.00        2.77      6.46 o 
  -6   2  10      115.61      113.69     10.95 o 
  -5   2  10       92.69       89.25      7.50 o 
  -4   2  10        4.72       -2.71      2.71 o 
  -3   2  10       50.27       41.46      5.35 o 
  -2   2  10      213.92      216.94     13.01 o 
  -1   2  10       61.85       58.05      3.63 o 
   0   2  10       75.71       87.90      5.28 o 
   1   2  10       43.86       44.07      4.32 o 
   2   2  10       29.41       33.69      4.88 o 
   3   2  10       12.16       15.68      6.42 o 
   4   2  10       19.01       30.93      7.34 o 
   5   2  10        0.05        2.19      5.11 o 
   6   2  10        0.30      -10.73     12.11 o 
  -7   3  10        5.47       18.77      8.02 o 
  -6   3  10       25.48       36.20      8.78 o 
  -5   3  10        2.73        4.78      3.30 o 
  -4   3  10       75.89       70.73      5.91 o 
  -3   3  10      185.88      157.22     16.01 o 
  -2   3  10       71.53       66.48      4.98 o 
  -1   3  10        1.60        1.61      2.99 o 
   0   3  10       67.51       62.20      4.62 o 
   1   3  10      274.91      267.48     10.92 o 
   2   3  10        9.05       10.06      4.17 o 
   3   3  10        0.32        3.40      4.01 o 
   4   3  10        1.38        1.43      4.50 o 
   5   3  10        1.55        0.08      6.36 o 
   6   3  10        1.39        0.12     15.48 o 
  -7   4  10        5.41       -6.28      7.54 o 
  -6   4  10       10.11       25.78      8.15 o 
  -5   4  10        1.51       -0.22      5.65 o 
  -4   4  10        1.10        3.20      2.38 o 
  -3   4  10        7.22        7.13      1.93 o 
  -2   4  10        5.02        6.44      6.08 o 
  -1   4  10      187.09      183.53     13.74 o 
   0   4  10      232.25      233.77      9.69 o 
   1   4  10        6.42        7.79      2.59 o 
   2   4  10      163.94      153.02     14.38 o 
   3   4  10       26.39       26.38      5.84 o 
   4   4  10        4.34        1.04      5.40 o 
   5   4  10        3.02        0.81      6.57 o 
   6   4  10        1.72      -11.08     11.08 o 
  -6   5  10       24.84       31.42     13.25 o 
  -5   5  10        0.09        0.13      3.21 o 
  -4   5  10        0.12        0.71      2.94 o 
  -3   5  10       19.71       15.70      2.52 o 
  -2   5  10        6.54        5.09      2.48 o 
  -1   5  10       56.11       63.44      7.31 o 
   0   5  10      155.43      146.18      7.13 o 
   1   5  10       44.28       48.73      5.43 o 
   2   5  10        0.23        0.99      1.54 o 
   3   5  10       10.54        4.44      4.40 o 
   4   5  10       10.21       18.97      6.56 o 
   5   5  10        7.60       19.96      7.24 o 
   6   5  10        0.85       19.31     11.08 o 
  -6   6  10        7.52       13.82     11.77 o 
  -5   6  10        4.97        5.40      8.00 o 
  -4   6  10        0.42        4.01      3.43 o 
  -3   6  10      113.29      120.07      5.65 o 
  -2   6  10        3.24        7.41      8.34 o 
  -1   6  10       23.76       25.78      6.31 o 
   0   6  10       96.66      105.66      7.48 o 
   1   6  10        6.97        7.48      4.86 o 
   2   6  10       78.34       56.50     10.21 o 
   3   6  10        0.55       -3.54      6.06 o 
   4   6  10       25.06       29.41      7.71 o 
   5   6  10        5.26        7.33      5.30 o 
  -6   7  10        4.40      -10.51     12.34 o 
  -5   7  10        4.13        4.41      5.07 o 
  -4   7  10        6.10       10.61      5.57 o 
  -3   7  10        1.30        4.12      3.24 o 
  -2   7  10        7.52       10.54      4.86 o 
  -1   7  10       74.33       74.72     10.25 o 
   0   7  10      146.72      128.45      6.79 o 
   1   7  10       19.08       17.86      4.86 o 
   2   7  10       62.45       30.15     12.85 o 
   3   7  10        3.60        8.00      3.20 o 
   4   7  10        0.90        7.20      6.09 o 
   5   7  10        1.46       10.37      5.85 o 
  -5   8  10        0.70        3.69      5.21 o 
  -4   8  10        3.86        2.40      6.06 o 
  -3   8  10        3.13        3.26      4.25 o 
  -2   8  10        8.64        9.05      8.97 o 
  -1   8  10        0.04        3.17      4.15 o 
   0   8  10        0.31       -3.44      4.02 o 
   1   8  10        6.08        6.97      8.11 o 
   2   8  10       33.11       43.76     13.82 o 
   3   8  10       41.60       30.96     10.97 o 
   4   8  10        9.82        7.77      6.45 o 
   5   8  10        0.95       -4.91      6.74 o 
  -5   9  10        1.61        3.88      5.27 o 
  -4   9  10        3.30        5.83      7.77 o 
  -3   9  10       17.44       18.39      4.51 o 
  -2   9  10        1.05        3.94      3.92 o 
  -1   9  10       62.10       48.31      9.30 o 
   0   9  10       20.04       12.52      5.79 o 
   1   9  10      254.86      232.62     27.42 o 
   2   9  10        1.64       -4.11      6.97 o 
   3   9  10       19.84       27.31     11.31 o 
   4   9  10        0.85        8.11     10.05 o 
   5   9  10        0.67        1.71      6.40 o 
  -4  10  10        2.26       -3.77      7.65 o 
  -3  10  10        5.34       13.09     10.97 o 
  -2  10  10        1.28        6.30      4.91 o 
  -1  10  10        3.08        5.59      7.71 o 
   0  10  10       18.80       20.47      7.12 o 
   1  10  10       15.16       18.97      8.91 o 
   2  10  10        9.58       16.00      8.80 o 
   3  10  10        1.25       12.22      8.91 o 
   4  10  10        0.98       -4.80      9.25 o 
  -4  11  10        4.02       13.02     10.28 o 
  -3  11  10        3.51        5.52      4.11 o 
  -2  11  10       22.35       17.51      6.72 o 
  -1  11  10        8.43       17.16      7.71 o 
   0  11  10        0.29       -1.48      4.46 o 
   1  11  10      101.20      121.68     21.59 o 
   2  11  10        2.60        1.94      7.54 o 
   3  11  10       11.71       13.37      9.14 o 
  -3  12  10        4.69       16.13      6.57 o 
  -2  12  10        3.31        4.71      5.11 o 
  -1  12  10       12.75       22.37      8.55 o 
   0  12  10        9.85       12.21      5.95 o 
   1  12  10        0.14        6.97      8.57 o 
   2  12  10        4.63       17.71     10.51 o 
   3  12  10        1.34       14.28      9.48 o 
  -2  13  10        0.18        9.74      6.16 o 
  -1  13  10        5.16        0.84     11.08 o 
   0  13  10        3.21       10.26      8.74 o 
   1  13  10        1.34        2.63      8.00 o 
   2  13  10        0.05       -6.17      6.17 o 
  -1  14  10        0.09       19.77      9.94 o 
   0  14  10        5.97        6.97      5.71 o 
   1  14  10        3.11       13.37      9.60 o 
  -2  15  10        8.53       19.99     11.43 o 
  -1  15  10       18.08       30.39     13.82 o 
   0  15  10        3.86        9.48     10.28 o 
  -7   0  11        0.18       23.99     12.11 o 
  -5   0  11       82.94       71.64     13.94 o 
  -3   0  11      102.15      115.88     13.20 o 
  -1   0  11        3.35        5.62      2.03 o 
   1   0  11       94.51      105.13     11.91 o 
   3   0  11        0.95        1.71      5.60 o 
   5   0  11       45.15       79.29     18.85 o 
  -7   1  11        4.63       22.29     13.71 o 
  -6   1  11        0.34       12.51     15.48 o 
  -5   1  11        9.02       -8.29      8.29 o 
  -4   1  11        8.24        3.09      4.66 o 
  -3   1  11       39.17       45.93      5.96 o 
  -2   1  11      754.97      734.18     15.25 o 
  -1   1  11       22.64       18.49      1.73 o 
   0   1  11        8.27        8.26      2.16 o 
   1   1  11      117.56      105.20      6.56 o 
   2   1  11      127.97      122.63     14.38 o 
   3   1  11        1.17        5.88      5.15 o 
   4   1  11        4.46        7.62      5.15 o 
   5   1  11        0.30        1.96      8.75 o 
   6   1  11        1.02       13.29      9.55 o 
  -7   2  11        0.26       21.14     13.02 o 
  -6   2  11        0.04       -1.47     23.65 o 
  -5   2  11        3.57       -4.31      6.55 o 
  -4   2  11        4.06       -0.13      2.30 o 
  -3   2  11        0.26       -0.27      3.27 o 
  -2   2  11       37.89       41.45      6.54 o 
  -1   2  11        4.53        2.59      1.45 o 
   0   2  11      264.69      272.71      9.69 o 
   1   2  11       83.53       78.54      5.84 o 
   2   2  11        3.56        3.66      5.48 o 
   3   2  11        0.78       10.28      5.70 o 
   4   2  11        0.19        4.73      5.50 o 
   5   2  11       21.12       33.94      8.94 o 
   6   2  11        0.91        0.00      7.77 o 
  -7   3  11        8.07       45.24     17.71 o 
  -6   3  11       31.83       24.89      7.08 o 
  -5   3  11       29.25       23.18      6.73 o 
  -4   3  11       10.33        5.18      3.06 o 
  -3   3  11        6.15       11.67      4.44 o 
  -2   3  11       65.95       72.01      5.13 o 
  -1   3  11      521.02      506.28     14.08 o 
   0   3  11       14.18       13.46      2.03 o 
   1   3  11       34.77       42.80      4.79 o 
   2   3  11       24.07       20.68      9.48 o 
   3   3  11       18.15       22.62      6.95 o 
   4   3  11        1.45        1.89      4.04 o 
   5   3  11        0.07        0.80      4.52 o 
  -6   4  11       21.67       13.94      7.77 o 
  -5   4  11        0.69        3.13      3.34 o 
  -4   4  11       58.87       57.08      6.95 o 
  -3   4  11        2.07        0.72      3.02 o 
  -2   4  11       17.34       10.60      8.40 o 
  -1   4  11       15.75        6.80      2.46 o 
   0   4  11        0.34       -1.29      2.51 o 
   1   4  11        6.74        9.48      4.88 o 
   2   4  11       18.65       29.02     10.85 o 
   3   4  11        4.17       14.11      5.21 o 
   4   4  11        1.30        3.43      6.74 o 
   5   4  11        0.11        0.31      4.26 o 
  -6   5  11        2.21      -13.02     13.02 o 
  -5   5  11       27.41       13.62      8.80 o 
  -4   5  11       59.71       74.67     11.71 o 
  -3   5  11        0.01        1.73      3.37 o 
  -2   5  11       15.07       14.90      6.83 o 
  -1   5  11       28.81       23.83      9.65 o 
   0   5  11       72.55       67.85      6.30 o 
   1   5  11        0.55       -0.53      3.02 o 
   2   5  11       34.49       20.35      6.11 o 
   3   5  11        0.22        2.61      4.07 o 
   4   5  11       12.18       17.95      7.54 o 
   5   5  11        0.83        4.46      7.65 o 
  -6   6  11        0.33      -16.00     16.00 o 
  -5   6  11        8.67        4.63     10.40 o 
  -4   6  11       22.56       17.29      6.54 o 
  -3   6  11       16.49       25.46      7.19 o 
  -2   6  11       46.48       39.10      5.73 o 
  -1   6  11      153.29      138.62     11.31 o 
   0   6  11        5.00        2.20      3.55 o 
   1   6  11       12.86       13.46      7.71 o 
   2   6  11       30.46       37.93     13.48 o 
   3   6  11       10.68        4.80      5.26 o 
   4   6  11        1.35       -5.48      6.97 o 
   5   6  11        0.25       -5.14      6.86 o 
  -5   7  11       32.16       31.25      7.79 o 
  -4   7  11        6.02        8.74      5.37 o 
  -3   7  11        2.13        6.56     10.17 o 
  -2   7  11       54.99       70.61      8.09 o 
  -1   7  11        9.11        3.93      4.34 o 
   0   7  11       17.31       26.78      7.60 o 
   1   7  11       34.98       26.62     10.28 o 
   2   7  11        4.64       -0.27      4.68 o 
   3   7  11        0.12        4.68      5.26 o 
   4   7  11        0.32       -0.80      9.48 o 
   5   7  11        0.73       -5.60      7.20 o 
  -5   8  11       10.78       15.30      6.49 o 
  -4   8  11        7.67       -1.80      5.15 o 
  -3   8  11        0.59        3.66      7.54 o 
  -2   8  11        0.43        0.74      2.88 o 
  -1   8  11        5.13        9.26      4.03 o 
   0   8  11       22.92       25.12      6.50 o 
   1   8  11       16.07       17.02      8.34 o 
   2   8  11       17.84       18.97     10.28 o 
   3   8  11        0.09        0.59     12.97 o 
   4   8  11        0.29        3.88      6.06 o 
   5   8  11        8.20       15.54     12.57 o 
  -5   9  11        0.08       10.17      7.77 o 
  -4   9  11       24.69       44.58     10.29 o 
  -3   9  11        2.15       10.97     10.74 o 
  -2   9  11        0.11        4.36      4.44 o 
  -1   9  11       29.95       30.27      7.56 o 
   0   9  11        0.18        9.41      6.02 o 
   1   9  11       21.29       27.31     11.31 o 
   2   9  11        0.10       -0.80      5.37 o 
   3   9  11        4.95        5.94      8.00 o 
   4   9  11        0.08       -2.74      8.00 o 
  -5  10  11        5.33        9.71      9.83 o 
  -4  10  11        3.63        6.28      9.03 o 
  -3  10  11        0.02       14.97     11.54 o 
  -2  10  11       19.32       37.82     13.94 o 
  -1  10  11        0.01        8.35      5.34 o 
   0  10  11        8.83       10.76      5.92 o 
   1  10  11        0.42        0.34      7.54 o 
   2  10  11        0.00       -1.94      6.06 o 
   3  10  11       11.75       32.45     14.51 o 
  -5  11  11        1.22        7.20      8.57 o 
  -3  11  11        0.89        6.97     12.91 o 
  -2  11  11        2.17        9.71     11.65 o 
  -1  11  11        2.02        5.71      4.49 o 
   0  11  11        3.11        0.85      4.34 o 
   1  11  11        3.06       -3.88      6.97 o 
   2  11  11        3.41        4.80      6.06 o 
   3  11  11        0.59        7.31      7.43 o 
  -1  12  11        2.04       18.26      8.10 o 
   0  12  11       26.79       26.37      8.75 o 
   1  12  11        0.87        6.51      7.54 o 
   2  12  11        0.24       -8.00      8.00 o 
   0  13  11       24.88       32.33     12.80 o 
   1  13  11        1.43       -7.31      8.11 o 
   0  14  11        0.01        5.37      7.65 o 
   1  14  11        0.20        6.17      9.37 o 
  -6   0  12        4.68      -12.80     12.80 o 
  -4   0  12       49.59       43.87     12.34 o 
  -2   0  12      111.10      101.80     13.25 o 
   0   0  12      295.54      315.67     13.74 o 
   2   0  12        5.55       10.85      8.11 o 
   4   0  12        1.84        7.08      9.03 o 
  -7   1  12        0.49       10.28      8.80 o 
  -6   1  12        0.07      -12.91     12.91 o 
  -5   1  12        4.70       -3.53      5.48 o 
  -4   1  12       13.62       22.75      6.59 o 
  -3   1  12       13.31       22.13      5.70 o 
  -2   1  12       11.58       11.60      3.94 o 
  -1   1  12      106.89      104.08      5.82 o 
   0   1  12       67.85       60.73      5.20 o 
   1   1  12        2.49        0.36      4.15 o 
   2   1  12        6.53       11.93      5.04 o 
   3   1  12       29.78       23.58     11.08 o 
   4   1  12        2.81       -1.49      6.28 o 
   5   1  12        4.50       17.59     11.43 o 
  -6   2  12        9.03      -10.85     10.85 o 
  -5   2  12        0.09       -2.93      4.51 o 
  -4   2  12        5.17        8.89      4.07 o 
  -3   2  12       59.56       69.54      8.53 o 
  -2   2  12       37.12       37.72      6.39 o 
  -1   2  12        0.76       -0.11      2.82 o 
   0   2  12       53.82       47.13      4.21 o 
   1   2  12       21.84       24.23      5.31 o 
   2   2  12        1.95       -2.51      7.20 o 
   3   2  12       15.08       22.96     10.63 o 
   4   2  12        5.50        8.98      5.29 o 
   5   2  12        5.20       13.82      8.80 o 
  -6   3  12        9.12        7.65      7.08 o 
  -5   3  12        0.72        7.52      5.68 o 
  -4   3  12        2.57        3.54      3.40 o 
  -3   3  12      157.12      154.39     12.37 o 
  -2   3  12        6.67        5.53      4.99 o 
  -1   3  12       36.42       35.37      4.94 o 
   0   3  12       17.86       24.36      3.34 o 
   1   3  12       22.41       23.08     10.74 o 
   2   3  12        2.95       11.31      8.11 o 
   3   3  12       20.80       34.39     11.88 o 
   4   3  12       19.34       41.70     13.71 o 
   5   3  12        0.75       14.40      9.94 o 
  -6   4  12        0.54        0.91      8.80 o 
  -5   4  12        1.25        6.49      5.49 o 
  -4   4  12        0.10        8.24      5.54 o 
  -3   4  12       56.02       64.76      7.86 o 
  -2   4  12       20.79       12.47      5.32 o 
  -1   4  12       82.32      109.48     10.62 o 
   0   4  12        1.10        0.74      2.75 o 
   1   4  12        0.03       -1.71      5.94 o 
   2   4  12        1.95       -1.94      9.37 o 
   3   4  12        0.06        6.06      7.88 o 
   4   4  12        7.06       12.00      8.80 o 
   5   4  12        3.85       13.25     11.08 o 
  -6   5  12        1.87      -10.05     10.05 o 
  -5   5  12        2.43        2.27      5.26 o 
  -4   5  12       81.54      110.09     14.46 o 
  -3   5  12       17.42       13.02      6.47 o 
  -2   5  12        0.05        4.82      5.60 o 
  -1   5  12       96.59      100.66     14.18 o 
   0   5  12       37.93       34.16     13.14 o 
   1   5  12       28.55       39.07     12.68 o 
   2   5  12        8.47       14.62      9.14 o 
   3   5  12        0.63       11.77      9.71 o 
   4   5  12        0.00       20.57     10.97 o 
   5   5  12        3.32        8.57     10.17 o 
  -5   6  12        3.80        7.53      5.77 o 
  -4   6  12        7.09        9.45      6.60 o 
  -3   6  12        7.53       22.76      7.30 o 
  -2   6  12       25.89       32.23      8.52 o 
  -1   6  12        2.52        6.87      5.47 o 
   0   6  12        0.87        4.23      5.71 o 
   1   6  12        0.38        0.46      8.34 o 
   2   6  12       22.90       25.25     12.34 o 
   3   6  12       10.38       14.62      8.80 o 
   4   6  12        8.31       10.28      7.65 o 
  -5   7  12        3.24        3.01      4.86 o 
  -4   7  12       47.99       60.99     13.08 o 
  -3   7  12        3.00        6.19      9.71 o 
  -2   7  12        2.15        0.66      4.52 o 
  -1   7  12        6.92       11.82      4.20 o 
   0   7  12       23.21       16.80      5.77 o 
   1   7  12       20.39       27.11      8.55 o 
   2   7  12       10.01       23.65     11.65 o 
   3   7  12        5.98       -0.91      6.86 o 
   4   7  12        3.54        6.51      9.03 o 
  -5   8  12       28.48       52.78     16.11 o 
  -4   8  12       13.45       27.71      9.00 o 
  -3   8  12        0.27        8.66      6.70 o 
  -2   8  12        9.05       11.16      5.98 o 
  -1   8  12       12.86       14.30      5.90 o 
   0   8  12        2.45        7.88      5.60 o 
   1   8  12        0.69        0.89      7.65 o 
   2   8  12        0.52        2.68      5.41 o 
   3   8  12        1.97        9.48      8.34 o 
   4   8  12        0.02        5.94      8.11 o 
  -5   9  12        1.31        3.77      6.40 o 
  -4   9  12       23.11       26.51     11.43 o 
  -3   9  12       18.21       33.63      9.40 o 
  -2   9  12       34.26       45.13     16.11 o 
  -1   9  12        5.23        3.72      3.63 o 
   0   9  12       13.89       14.51      7.54 o 
   1   9  12        2.41        0.57      5.48 o 
   2   9  12        0.79       -2.62      4.79 o 
   3   9  12        0.78        3.08      5.35 o 
  -4  10  12        1.06        2.51      8.68 o 
  -3  10  12        6.54       27.76     15.88 o 
  -2  10  12        1.29        4.57      8.00 o 
  -1  10  12        9.63        9.48     10.74 o 
   0  10  12        5.88        6.17      6.74 o 
   1  10  12        6.65       16.91      8.00 o 
   2  10  12        3.38       10.40      9.48 o 
   3  10  12        4.26        1.37      8.68 o 
  -1  11  12        9.66       -1.37      8.34 o 
   0  11  12        0.19       -3.20      5.03 o 
   1  11  12        0.55       -3.43      6.28 o 
   2  11  12        0.05       -2.29      6.63 o 
   0  12  12        0.90        0.57      6.06 o 
   1  12  12        6.19        3.54      7.65 o 
   2  12  12        0.00      -10.51     10.51 o 
   1  13  12        0.00       -0.80      5.83 o 
  -5   0  13        5.30       10.28      9.37 o 
  -3   0  13        0.00        0.31      4.69 o 
  -1   0  13        8.61        4.11      5.60 o 
   1   0  13        1.60        4.00      8.00 o 
   3   0  13        1.64       -5.37      7.43 o 
  -6   1  13        2.52        3.20      6.17 o 
  -5   1  13        0.09        2.53      6.34 o 
  -4   1  13        0.87        5.30      4.71 o 
  -3   1  13        9.69       12.55      4.91 o 
  -2   1  13       29.11       22.36      5.06 o 
  -1   1  13        0.52        1.27      5.20 o 
   0   1  13        1.84        1.52     15.60 o 
   1   1  13        5.22        9.62      7.83 o 
   2   1  13       12.55        3.91      5.12 o 
   3   1  13        1.32        2.40      6.63 o 
   4   1  13        0.02        0.11      9.14 o 
  -6   2  13        0.01      -11.20     11.20 o 
  -5   2  13        7.60        6.58      8.91 o 
  -4   2  13        0.53        9.35      5.01 o 
  -3   2  13        8.51        5.72      3.89 o 
  -2   2  13        0.20        1.01      4.52 o 
  -1   2  13        0.59       -5.30      5.30 o 
   0   2  13       10.88       22.96     12.57 o 
   1   2  13       36.88       23.65     10.74 o 
   2   2  13        5.35        1.14      7.77 o 
   3   2  13        9.53       24.68     12.22 o 
   4   2  13        3.04       -5.94      5.94 o 
  -6   3  13        2.79      -10.28     10.28 o 
  -5   3  13        7.32        3.89      7.03 o 
  -4   3  13        0.10       13.17     10.63 o 
  -3   3  13       27.93       33.01      6.40 o 
  -2   3  13        4.26        3.20      5.15 o 
  -1   3  13        9.22        7.03      6.34 o 
   0   3  13        1.34        1.60      6.97 o 
   1   3  13        0.14        0.00      6.28 o 
   2   3  13        2.50       13.25      9.25 o 
   3   3  13        0.82       -3.54      6.74 o 
   4   3  13        0.19        6.51      7.88 o 
  -5   4  13        1.61       -1.43      9.48 o 
  -4   4  13       20.10       45.83     10.58 o 
  -3   4  13        0.59       -1.29      4.75 o 
  -2   4  13        0.00        7.06      6.52 o 
  -1   4  13        7.43        5.85      5.13 o 
   0   4  13       13.38       15.77      7.77 o 
   1   4  13       73.20       85.35     20.22 o 
   2   4  13        0.16       16.11     10.51 o 
   3   4  13       11.58       19.31     10.05 o 
   4   4  13        2.40        0.69      5.71 o 
  -5   5  13        0.69        2.12      5.60 o 
  -4   5  13       28.54       33.49      9.22 o 
  -3   5  13       50.21       58.73     11.59 o 
  -2   5  13        0.11        2.81      4.39 o 
  -1   5  13        0.42        8.06      5.80 o 
   0   5  13       15.67       24.45     12.22 o 
   1   5  13        1.69       -4.34      9.03 o 
   2   5  13        0.32       -1.37      5.94 o 
   3   5  13       10.59       17.82      9.25 o 
   4   5  13        3.39       -9.60      9.60 o 
  -5   6  13        0.05       -2.11      5.98 o 
  -4   6  13       46.49       44.65     10.40 o 
  -3   6  13        4.73        9.83      5.98 o 
  -2   6  13        3.02        2.64      5.40 o 
  -1   6  13       12.36       18.12      6.86 o 
   0   6  13        0.94       -1.26      7.20 o 
   1   6  13        5.85        7.43     10.63 o 
   2   6  13        0.01        4.23      9.48 o 
   3   6  13        0.34       -1.37      7.65 o 
  -5   7  13        7.17       13.71     11.43 o 
  -4   7  13        5.98       13.85      7.38 o 
  -3   7  13       25.85       28.95      9.29 o 
  -2   7  13       75.51      112.21     16.74 o 
  -1   7  13        1.37        3.73      5.57 o 
   0   7  13        2.13        0.91      7.77 o 
   1   7  13        1.06       10.40      9.48 o 
   2   7  13       19.65       25.71     13.48 o 
   3   7  13        2.38        1.26      9.48 o 
  -5   8  13       27.24       27.42     13.71 o 
  -4   8  13        0.01        6.97      7.54 o 
  -3   8  13        0.03        6.94      6.45 o 
  -2   8  13        6.56        4.25      6.38 o 
  -1   8  13       41.19       34.20     10.25 o 
   0   8  13        7.65       26.39     13.48 o 
   1   8  13        0.05       11.88     10.85 o 
   2   8  13        0.52       -3.77      7.54 o 
  -4   9  13        0.01        6.06      9.37 o 
  -3   9  13        3.17       14.51     10.85 o 
  -2   9  13        0.60        3.77      6.73 o 
  -1   9  13        6.90       17.52      8.27 o 
   0   9  13       19.70       12.68      9.25 o 
   1   9  13        0.05        9.14      8.80 o 
   1  10  13        0.45        0.11      5.48 o 
   2  10  13       10.72        9.60     10.63 o 
  -4   0  14       28.85       33.82     14.40 o 
  -2   0  14       17.46       17.48      6.46 o 
   0   0  14       11.01       13.14      9.14 o 
   2   0  14        7.90       18.51     11.31 o 
  -5   1  14        1.03        6.63      8.45 o 
  -4   1  14       11.00       14.98      6.57 o 
  -3   1  14        2.37        2.85      3.70 o 
  -2   1  14       12.47       12.80      6.18 o 
  -1   1  14       26.68       28.15      8.32 o 
   0   1  14        7.30        8.15      5.49 o 
   1   1  14        0.40        2.14     13.77 o 
   2   1  14        1.67       21.25     11.65 o 
   3   1  14       16.62       37.25     14.17 o 
  -5   2  14        0.18       11.17      6.54 o 
  -4   2  14       11.31       15.35      9.37 o 
  -3   2  14       18.44       22.45      8.72 o 
  -2   2  14        0.26       -2.19      4.42 o 
  -1   2  14       11.57        4.34      6.51 o 
   0   2  14        2.83       -6.74      8.68 o 
   1   2  14        8.49       11.43      6.63 o 
   2   2  14        6.96       -9.03      9.48 o 
   3   2  14        0.27       -1.14      8.34 o 
  -5   3  14        0.22       -0.87      9.77 o 
  -4   3  14        0.27        1.89      7.20 o 
  -3   3  14        2.66       -0.88      7.65 o 
  -2   3  14       33.31       33.26      8.05 o 
  -1   3  14       15.91       24.91     11.54 o 
   0   3  14       12.45       19.99     11.31 o 
   1   3  14        8.17       18.28     10.97 o 
   2   3  14        0.14        8.80      9.14 o 
   3   3  14        3.66       -0.23      8.45 o 
  -5   4  14        4.53       19.41      8.01 o 
  -4   4  14        5.91       14.39     12.91 o 
  -3   4  14       24.54       20.11      7.67 o 
  -2   4  14        0.34        5.89      5.96 o 
  -1   4  14       20.53       13.37      9.48 o 
   0   4  14        0.62        4.46      6.97 o 
   1   4  14        2.41        4.11      7.88 o 
   2   4  14        0.14        2.40      9.60 o 
  -5   5  14        0.59       -5.03      6.86 o 
  -4   5  14        2.32        1.59      4.94 o 
  -3   5  14        6.56       17.41      7.36 o 
  -2   5  14       10.24       16.50      9.77 o 
  -1   5  14       37.34       36.49      9.20 o 
   0   5  14        0.00       -2.40      6.17 o 
   1   5  14        4.86        5.60      8.11 o 
   2   5  14        0.20       -9.60      9.60 o 
  -4   6  14       12.97       15.52     13.20 o 
  -3   6  14        3.79       22.13      8.36 o 
  -2   6  14        0.11        1.84      8.51 o 
  -1   6  14        4.18        4.04      5.51 o 
   0   6  14       25.20       14.51      9.94 o 
   1   6  14        0.57        7.54      8.91 o 
  -4   7  14        4.79        4.23      8.23 o 
  -3   7  14        7.60        7.16     12.05 o 
  -2   7  14        5.12       -5.13      5.74 o 
  -1   7  14        0.06       -4.48      5.09 o 
   0   7  14        3.85       19.54     13.37 o 
  -2   8  14       16.92       22.62     13.82 o 
  -1   8  14       11.73       16.57     12.57 o 
  -3   0  15       66.87       81.80     18.05 o 
  -1   0  15        4.28        0.69      6.86 o 
   1   0  15        0.79       -2.51      7.43 o 
  -4   1  15        0.04        6.40      9.03 o 
  -3   1  15        0.63       -3.36      4.08 o 
  -2   1  15        0.05       -2.29      6.28 o 
  -1   1  15       12.29       23.65      7.08 o 
   0   1  15        5.61        1.22      5.07 o 
   1   1  15        0.18       17.48     10.97 o 
  -4   2  15        0.10        0.47      4.43 o 
  -3   2  15       21.47       24.78      8.60 o 
  -2   2  15        3.29        8.08      5.60 o 
  -1   2  15        6.22       -6.17      6.97 o 
   0   2  15       10.10        3.43      8.80 o 
   1   2  15       16.34       47.53     16.45 o 
  -4   3  15        0.01        1.36      6.17 o 
  -3   3  15        2.60       -2.59      5.23 o 
  -2   3  15       14.34        6.46      6.07 o 
  -1   3  15        7.08        4.57      6.86 o 
   0   3  15        2.45        8.00      9.71 o 
  -4   4  15        0.09        0.94      6.36 o 
  -3   4  15        0.77        2.50      5.47 o 
  -2   4  15        4.78        3.93      4.97 o 
  -1   4  15        0.38       -0.80      5.94 o 
  -3   5  15        0.70        5.48      5.72 o 
  -2   5  15       25.84       11.43      8.00 o 
  -2   6  15        0.00       -3.08      9.25 o 
  -3   2  16        1.07       -4.46      7.31 o 
  -3   3  16        0.01       23.08     13.82 o 
  -3   4  16        8.73       18.85     13.48 o 
  -2   4  16        0.74       -0.11      7.88 o 
                                                 
